# Supplementary material for: [Br4F21]− – a unique molecular tetrahedral interhalogen ion containing a μ4-bridging fluorine atom surrounded by BrF5 molecules
Source: Chem Sci. 2024 Jan 20;15(9):3273–8. doi: 10.1039/d3sc06688f (PMC10901516; doi:10.1039/d3sc06688f)
Supplement: SC-015-D3SC06688F-s002 [file SC-015-D3SC06688F-s002.cif]

# Electronic Supplementary Material (ESI) for Chemical Science.
# This journal is © The Royal Society of Chemistry 2024

####################################################################### 
# 
# This file contains crystal structure data downloaded from the 
# Cambridge Structural Database (CSD) hosted by the Cambridge 
# Crystallographic Data Centre (CCDC).
# 
# Full information about CCDC data access policies and citation 
# guidelines are available at http://www.ccdc.cam.ac.uk/access/V1 
# 
# Audit and citation data items may have been added by the CCDC. 
# Please retain this information to preserve the provenance of 
# this file and to allow appropriate attribution of the data. 
# 
#######################################################################

data_[N(CH3)4][Br4F21]-BrF5
_database_code_depnum_ccdc_archive 'CCDC 2311055'
loop_
_audit_author_name
_audit_author_address
'Florian Kraus'
;Philipps Universitaet Marburg
Germany
;
_audit_update_record             
;
2023-11-29 deposited with the CCDC.	2024-01-19 downloaded from the CCDC.
;

_audit_creation_method           SHELXL-2019/3
_shelx_SHELXL_version_number     2019/3
_chemical_name_systematic        
'Tetramethylammonium (henicosafluoridotetrabromate(V))-bromine pentafluoride (1/1)'
_chemical_name_common            ?
_chemical_melting_point          ?
_chemical_formula_moiety         '5(Br F5), C4 H12 N, F'
_chemical_formula_sum            'C4 H12 Br5 F26 N'
_chemical_formula_weight         967.70

loop_
_atom_type_symbol
_atom_type_description
_atom_type_scat_dispersion_real
_atom_type_scat_dispersion_imag
_atom_type_scat_source
C C 0.0033 0.0016 'International Tables Vol C Tables 4.2.6.8 and 6.1.1.4'
H H 0.0000 0.0000 'International Tables Vol C Tables 4.2.6.8 and 6.1.1.4'
N N 0.0061 0.0033 'International Tables Vol C Tables 4.2.6.8 and 6.1.1.4'
F F 0.0171 0.0103 'International Tables Vol C Tables 4.2.6.8 and 6.1.1.4'
Br Br -0.2901 2.4595 'International Tables Vol C Tables 4.2.6.8 and 6.1.1.4'

_space_group_crystal_system      cubic
_space_group_IT_number           198
_space_group_name_H-M_alt        'P 21 3'
_space_group_name_Hall           'P 2ac 2ab 3'

_shelx_space_group_comment       
;
The symmetry employed for this shelxl refinement is uniquely defined
by the following loop, which should always be used as a source of
symmetry information in preference to the above space-group names.
They are only intended as comments.
;

loop_
_space_group_symop_operation_xyz
'x, y, z'
'-x+1/2, -y, z+1/2'
'-x, y+1/2, -z+1/2'
'x+1/2, -y+1/2, -z'
'z, x, y'
'z+1/2, -x+1/2, -y'
'-z+1/2, -x, y+1/2'
'-z, x+1/2, -y+1/2'
'y, z, x'
'-y, z+1/2, -x+1/2'
'y+1/2, -z+1/2, -x'
'-y+1/2, -z, x+1/2'

_cell_length_a                   13.389(4)
_cell_length_b                   13.389(4)
_cell_length_c                   13.389(4)
_cell_angle_alpha                90
_cell_angle_beta                 90
_cell_angle_gamma                90
_cell_volume                     2400(2)
_cell_formula_units_Z            4
_cell_measurement_temperature    100
_cell_measurement_reflns_used    9797
_cell_measurement_theta_min      2.1512
_cell_measurement_theta_max      33.1300

_exptl_crystal_description       block
_exptl_crystal_colour            colorless
_exptl_crystal_density_meas      'not measured'
_exptl_crystal_density_method    .
_exptl_crystal_density_diffrn    2.678
_exptl_crystal_F_000             1808
_exptl_transmission_factor_min   'not measured'
_exptl_transmission_factor_max   'not measured'
_exptl_crystal_size_max          0.465
_exptl_crystal_size_mid          0.431
_exptl_crystal_size_min          0.331
_exptl_absorpt_coefficient_mu    8.569
_shelx_estimated_absorpt_T_min   0.109
_shelx_estimated_absorpt_T_max   0.164
_exptl_absorpt_correction_type   numerical
_exptl_absorpt_correction_T_min  0.0987
_exptl_absorpt_correction_T_max  0.2047
_exptl_absorpt_process_details   
;
 SADABS 2016/2: Krause, L., Herbst-Irmer, R., Sheldrick G.M. & Stalke D.,
 J. Appl. Cryst. 48 (2015) 3-10
;
_exptl_absorpt_special_details   ?
_diffrn_ambient_temperature      100
_diffrn_radiation_wavelength     0.71073
_diffrn_radiation_type           MoK\a
_diffrn_source                   'Incoatec Microfocus'
_diffrn_measurement_device_type  'Bruker D8 QUEST'
_diffrn_measurement_method       '\f and \w scans'
_diffrn_detector_area_resol_mean 10.42
_diffrn_reflns_number            61002
_diffrn_reflns_av_unetI/netI     0.0207
_diffrn_reflns_av_R_equivalents  0.0504
_diffrn_reflns_limit_h_min       -20
_diffrn_reflns_limit_h_max       20
_diffrn_reflns_limit_k_min       -20
_diffrn_reflns_limit_k_max       20
_diffrn_reflns_limit_l_min       -20
_diffrn_reflns_limit_l_max       20
_diffrn_reflns_theta_min         2.151
_diffrn_reflns_theta_max         33.745
_diffrn_reflns_theta_full        25.242
_diffrn_measured_fraction_theta_max 1.000
_diffrn_measured_fraction_theta_full 1.000
_diffrn_reflns_Laue_measured_fraction_max 1.000
_diffrn_reflns_Laue_measured_fraction_full 1.000
_diffrn_reflns_point_group_measured_fraction_max 0.999
_diffrn_reflns_point_group_measured_fraction_full 1.000
_reflns_number_total             3221
_reflns_number_gt                3042
_reflns_threshold_expression     'I > 2\s(I)'
_reflns_Friedel_coverage         0.812
_reflns_Friedel_fraction_max     0.998
_reflns_Friedel_fraction_full    1.000

_reflns_special_details          
;
 Reflections were merged by SHELXL according to the crystal
 class for the calculation of statistics and refinement.
 
 _reflns_Friedel_fraction is defined as the number of unique
 Friedel pairs measured divided by the number that would be
 possible theoretically, ignoring centric projections and
 systematic absences. Completness statistics refer to single and
 composite reflections containing twin component 1 only.
;

_computing_data_collection       'APEX3 v2018.7-2 (Bruker AXS)'
_computing_cell_refinement       'SAINT V8.38A (Bruker AXS Inc., 2017)'
_computing_data_reduction        'SAINT V8.38A (Bruker AXS Inc., 2017)'
_computing_structure_solution    'SHELXT 2018/2 (Sheldrick, 2018)'
_computing_structure_refinement  'SHELXL-2019/2 (Sheldrick, 2019)'
_computing_molecular_graphics    'Diamond V4.6.8 (Brandenburg, Crystal Impact)'
_computing_publication_material  ?
_refine_special_details          'Refined as a 2-component inversion twin.,Twin'
_refine_ls_structure_factor_coef Fsqd
_refine_ls_matrix_type           full
_refine_ls_weighting_scheme      calc
_refine_ls_weighting_details     
'w=1/[\s^2^(Fo^2^)+(0.0445P)^2^+0.2842P] where P=(Fo^2^+2Fc^2^)/3'
_atom_sites_solution_primary     dual
_atom_sites_solution_secondary   difmap
_atom_sites_solution_hydrogens   geom
_refine_ls_hydrogen_treatment    constr
_refine_ls_extinction_method     none
_refine_ls_extinction_coef       .
_refine_ls_abs_structure_details 
;
 Twinning involves inversion, so Flack parameter cannot be determined
;
_refine_ls_abs_structure_Flack   ?
_chemical_absolute_configuration ?
_refine_ls_number_reflns         3221
_refine_ls_number_parameters     179
_refine_ls_number_restraints     54
_refine_ls_R_factor_all          0.0273
_refine_ls_R_factor_gt           0.0248
_refine_ls_wR_factor_ref         0.0655
_refine_ls_wR_factor_gt          0.0645
_refine_ls_goodness_of_fit_ref   1.035
_refine_ls_restrained_S_all      1.058
_refine_ls_shift/su_max          0.001
_refine_ls_shift/su_mean         0.000

loop_
_atom_site_label
_atom_site_type_symbol
_atom_site_fract_x
_atom_site_fract_y
_atom_site_fract_z
_atom_site_U_iso_or_equiv
_atom_site_adp_type
_atom_site_occupancy
_atom_site_site_symmetry_order
_atom_site_calc_flag
_atom_site_refinement_flags_posn
_atom_site_refinement_flags_adp
_atom_site_refinement_flags_occupancy
_atom_site_disorder_assembly
_atom_site_disorder_group
Br1 Br 0.14698(2) 0.14698(2) 0.14698(2) 0.02843(14) Uani 1 3 d S T P . .
Br2 Br 0.36683(3) 0.36404(3) 0.14815(3) 0.02639(9) Uani 1 1 d . . . . .
Br3 Br 0.46870(3) 0.46870(3) 0.46870(3) 0.04010(19) Uani 1 3 d S T P . .
F1 F 0.25366(14) 0.25366(14) 0.25366(14) 0.0219(6) Uani 1 3 d S T P A .
F1A F 0.063(5) 0.068(7) 0.1003(16) 0.060(6) Uani 0.3333 1 d . . P A -1
F1B F 0.0745(18) 0.2406(15) 0.0737(17) 0.095(5) Uani 0.3333 1 d . U P A -1
F1C F 0.2078(15) 0.1291(14) 0.0320(11) 0.064(3) Uani 0.3333 1 d . U P A -1
F1D F 0.2104(15) 0.0518(9) 0.1995(13) 0.060(3) Uani 0.3333 1 d . U P A -1
F1E F 0.0635(17) 0.1600(18) 0.2447(14) 0.084(5) Uani 0.3333 1 d . U P A -1
F2A F 0.4714(3) 0.4090(3) 0.0926(4) 0.0652(11) Uani 1 1 d . . . . .
F2B F 0.4249(4) 0.2464(3) 0.1311(4) 0.0701(15) Uani 1 1 d . . . . .
F2C F 0.3197(6) 0.3578(6) 0.0270(4) 0.104(3) Uani 1 1 d . . . . .
F2D F 0.3326(4) 0.4912(3) 0.1526(4) 0.0709(15) Uani 1 1 d . . . . .
F2E F 0.4412(4) 0.3724(7) 0.2583(4) 0.089(2) Uani 1 1 d . . . . .
F3A F 0.540(5) 0.558(3) 0.524(3) 0.059(6) Uani 0.3333 1 d . U P B -1
F3B F 0.5094(14) 0.3800(14) 0.5603(13) 0.068(4) Uani 0.3333 1 d . U P B -1
F3C F 0.5874(12) 0.441(2) 0.4087(16) 0.083(5) Uani 0.3333 1 d . U P B -1
F3D F 0.440(2) 0.5670(15) 0.3977(15) 0.073(5) Uani 0.3333 1 d . U P B -1
F3E F 0.3747(13) 0.4948(19) 0.5498(12) 0.067(4) Uani 0.3333 1 d . U P B -1
N1 N 0.7352(3) 0.7352(3) 0.7352(3) 0.0259(9) Uani 1 3 d S T P . .
C1 C 0.6707(3) 0.6707(3) 0.6707(3) 0.0356(16) Uani 1 3 d S T P C .
H1A H 0.606095 0.660379 0.703476 0.053 Uiso 0.3333 1 calc R U P . .
H1B H 0.703476 0.606095 0.660379 0.053 Uiso 0.3333 1 calc R U P . .
H1C H 0.660379 0.703476 0.606095 0.053 Uiso 0.3333 1 calc R U P . .
C2 C 0.8380(8) 0.7201(12) 0.7011(12) 0.054(3) Uani 0.5 1 d . . P C 1
H2A H 0.881164 0.771676 0.730023 0.081 Uiso 0.5 1 calc R U P C 1
H2B H 0.840396 0.724519 0.628034 0.081 Uiso 0.5 1 calc R U P C 1
H2C H 0.861346 0.654055 0.722285 0.081 Uiso 0.5 1 calc R U P C 1
C3 C 0.8160(9) 0.7917(16) 0.6765(9) 0.062(4) Uani 0.5 1 d . . P C 2
H3A H 0.854520 0.833795 0.722373 0.093 Uiso 0.5 1 calc R U P C 2
H3B H 0.784289 0.833760 0.625653 0.093 Uiso 0.5 1 calc R U P C 2
H3C H 0.860688 0.743697 0.644068 0.093 Uiso 0.5 1 calc R U P C 2

loop_
_atom_site_aniso_label
_atom_site_aniso_U_11
_atom_site_aniso_U_22
_atom_site_aniso_U_33
_atom_site_aniso_U_23
_atom_site_aniso_U_13
_atom_site_aniso_U_12
Br1 0.02843(14) 0.02843(14) 0.02843(14) -0.00650(14) -0.00650(14) -0.00650(14)
Br2 0.02618(18) 0.02442(17) 0.02858(18) 0.00427(14) 0.00501(14) -0.00481(13)
Br3 0.04010(19) 0.04010(19) 0.04010(19) -0.00966(15) -0.00966(15) -0.00966(15)
F1 0.0219(6) 0.0219(6) 0.0219(6) -0.0010(7) -0.0010(7) -0.0010(7)
F1A 0.049(12) 0.068(14) 0.063(11) -0.02(2) -0.010(16) -0.033(6)
F1B 0.089(5) 0.083(9) 0.113(11) -0.003(8) -0.053(8) 0.039(7)
F1C 0.089(5) 0.066(7) 0.038(5) -0.012(6) 0.022(6) -0.014(7)
F1D 0.089(5) 0.025(4) 0.065(8) 0.004(5) -0.014(7) 0.009(6)
F1E 0.089(5) 0.093(11) 0.069(9) -0.021(8) 0.032(7) -0.032(9)
F2A 0.052(2) 0.062(3) 0.081(3) 0.013(2) 0.036(2) -0.0139(19)
F2B 0.064(3) 0.0406(19) 0.106(4) 0.005(2) 0.040(3) 0.0095(19)
F2C 0.125(6) 0.131(7) 0.058(3) -0.002(4) -0.052(4) -0.012(5)
F2D 0.082(3) 0.0261(14) 0.104(4) 0.008(2) 0.045(3) 0.0013(17)
F2E 0.072(3) 0.145(6) 0.049(3) -0.018(3) -0.021(2) 0.010(4)
F3A 0.064(9) 0.052(10) 0.061(11) -0.012(7) -0.023(8) -0.026(8)
F3B 0.065(7) 0.081(8) 0.059(7) 0.013(6) -0.019(6) -0.014(7)
F3C 0.045(7) 0.113(12) 0.091(10) 0.012(9) 0.013(7) 0.001(9)
F3D 0.087(10) 0.060(8) 0.072(9) 0.014(7) -0.004(8) -0.034(8)
F3E 0.072(8) 0.084(9) 0.045(6) -0.013(7) 0.010(6) 0.014(8)
N1 0.0259(9) 0.0259(9) 0.0259(9) 0.0012(10) 0.0012(10) 0.0012(10)
C1 0.0356(16) 0.0356(16) 0.0356(16) -0.0034(14) -0.0034(14) -0.0034(14)
C2 0.026(4) 0.071(9) 0.064(8) -0.015(7) 0.004(5) -0.015(5)
C3 0.029(5) 0.120(14) 0.037(5) 0.010(6) 0.002(4) -0.034(7)

_geom_special_details            
;
 All esds (except the esd in the dihedral angle between two l.s. planes)
 are estimated using the full covariance matrix.  The cell esds are taken
 into account individually in the estimation of esds in distances, angles
 and torsion angles; correlations between esds in cell parameters are only
 used when they are defined by crystal symmetry.  An approximate (isotropic)
 treatment of cell esds is used for estimating esds involving l.s. planes.
;

loop_
_geom_bond_atom_site_label_1
_geom_bond_atom_site_label_2
_geom_bond_distance
_geom_bond_site_symmetry_2
_geom_bond_publ_flag
Br1 F1A 1.668(8) . ?
Br1 F1D 1.685(13) . ?
Br1 F1E 1.730(17) . ?
Br1 F1C 1.759(13) . ?
Br1 F1B 1.864(16) . ?
Br1 F1 2.474(3) . ?
Br2 F2A 1.696(3) . ?
Br2 F2C 1.743(5) . ?
Br2 F2D 1.764(4) . ?
Br2 F2B 1.771(4) . ?
Br2 F2E 1.783(4) . ?
Br2 F1 2.5447(14) . ?
Br3 F3D 1.667(19) . ?
Br3 F3E 1.699(15) . ?
Br3 F3A 1.700(8) . ?
Br3 F3B 1.792(15) . ?
Br3 F3C 1.818(17) . ?
N1 C2 1.465(12) . ?
N1 C2 1.465(12) 9 ?
N1 C2 1.465(12) 5 ?
N1 C1 1.495(9) . ?
N1 C3 1.536(12) . ?
N1 C3 1.536(12) 9 ?
N1 C3 1.536(12) 5 ?

loop_
_geom_angle_atom_site_label_1
_geom_angle_atom_site_label_2
_geom_angle_atom_site_label_3
_geom_angle
_geom_angle_site_symmetry_1
_geom_angle_site_symmetry_3
_geom_angle_publ_flag
F1A Br1 F1D 91(4) . . ?
F1A Br1 F1E 84.8(16) . . ?
F1D Br1 F1E 95.0(8) . . ?
F1A Br1 F1C 84.3(12) . . ?
F1D Br1 F1C 91.7(9) . . ?
F1E Br1 F1C 167.3(9) . . ?
F1A Br1 F1B 83(4) . . ?
F1D Br1 F1B 172.1(8) . . ?
F1E Br1 F1B 89.6(11) . . ?
F1C Br1 F1B 82.6(8) . . ?
F1A Br1 F1 166.6(5) . . ?
F1D Br1 F1 84.5(6) . . ?
F1E Br1 F1 83.0(7) . . ?
F1C Br1 F1 108.5(6) . . ?
F1B Br1 F1 102.5(6) . . ?
F2A Br2 F2C 84.7(3) . . ?
F2A Br2 F2D 83.5(2) . . ?
F2C Br2 F2D 89.1(3) . . ?
F2A Br2 F2B 84.1(2) . . ?
F2C Br2 F2B 89.8(4) . . ?
F2D Br2 F2B 167.6(2) . . ?
F2A Br2 F2E 83.1(3) . . ?
F2C Br2 F2E 167.2(3) . . ?
F2D Br2 F2E 93.3(3) . . ?
F2B Br2 F2E 85.2(3) . . ?
F2A Br2 F1 160.26(18) . . ?
F2C Br2 F1 105.9(3) . . ?
F2D Br2 F1 112.77(14) . . ?
F2B Br2 F1 79.43(14) . . ?
F2E Br2 F1 84.8(3) . . ?
F3D Br3 F3E 91.9(8) . . ?
F3D Br3 F3A 79.8(10) . . ?
F3E Br3 F3A 90(3) . . ?
F3D Br3 F3B 169.3(7) . . ?
F3E Br3 F3B 85.6(8) . . ?
F3A Br3 F3B 89.8(9) . . ?
F3D Br3 F3C 96.2(9) . . ?
F3E Br3 F3C 166.3(8) . . ?
F3A Br3 F3C 81(3) . . ?
F3B Br3 F3C 84.4(8) . . ?
Br1 F1 Br2 111.01(7) . 5 ?
Br1 F1 Br2 111.01(7) . . ?
Br2 F1 Br2 107.89(7) 5 . ?
C2 N1 C2 112.3(5) . 9 ?
C2 N1 C2 112.3(5) . 5 ?
C2 N1 C2 112.3(5) 9 5 ?
C2 N1 C1 106.4(6) . . ?
C2 N1 C1 106.4(6) 9 . ?
C2 N1 C1 106.4(6) 5 . ?
C1 N1 C3 113.3(5) . . ?
C2 N1 C3 71.7(9) . 9 ?
C2 N1 C3 41.1(9) 9 9 ?
C2 N1 C3 137.0(8) 5 9 ?
C1 N1 C3 113.3(5) . 9 ?
C3 N1 C3 105.4(6) . 9 ?
C2 N1 C3 137.0(8) . 5 ?
C2 N1 C3 71.7(9) 9 5 ?
C2 N1 C3 41.1(9) 5 5 ?
C1 N1 C3 113.3(5) . 5 ?
C3 N1 C3 105.4(6) . 5 ?
C3 N1 C3 105.4(6) 9 5 ?

_refine_diff_density_max         0.450
_refine_diff_density_min         -0.517
_refine_diff_density_rms         0.091

_shelx_res_file                  
;
TITL 1_a.res in P2(1)3
    P213.res
    created by SHELXL-2019/3 at 13:07:40 on 17-Oct-2023
REM Old TITL 1 in P2(1)3
REM SHELXT solution in P2(1)3: R1 0.649, Rweak 0.069, Alpha 0.250
REM <I/s>   1.720 for    7 systematic absences,  Orientation as input
REM Flack x =  0.493 ( 0.010 ) from   708 Parsons' quotients
REM Formula found by SHELXT:  C21 N5 F8 Br5
CELL  0.71073  13.3886   13.3886   13.3886   90.000   90.000   90.000
ZERR 4.000        0.0037     0.0037     0.0037     0.000     0.000     0.000
LATT -1
SYMM 1/2-X, -Y, 1/2+Z
SYMM -X, 1/2+Y, 1/2-Z
SYMM 1/2+X, 1/2-Y, -Z
SYMM Z, X, Y
SYMM 1/2+Z, 1/2-X, -Y
SYMM 1/2-Z, -X, 1/2+Y
SYMM -Z, 1/2+X, 1/2-Y
SYMM Y, Z, X
SYMM -Y, 1/2+Z, 1/2-X
SYMM 1/2+Y, 1/2-Z, -X
SYMM 1/2-Y, -Z, 1/2+X
SFAC C H N F BR
UNIT 16 48 4 104 20
TEMP -173.150
L.S. 5
EQIV  $1 +z, +x, +y
EQIV  $2 +y, +z, +x
BOND
SIZE 0.331 0.431 0.465
BIND Br1 F1
BIND Br2 F1
BIND Br2_$1 F1
MPLA 4 F1B F1C F1D F1E Br1
MPLA 4 F2B F2C F2D F2E Br2
LIST 4
TWIN 0 -1 0 -1 0 0 0 0 1
FMAP 2
REM DAMP
ACTA
PLAN 80
ISOR 0.005 0.01 F1B F1C F1D F1E
ISOR 0.005 0.01 F3A F3B F3C F3D F3E
REM EXTI    0.000483
WGHT    0.044500    0.284200
BASF   0.46589
FVAR       0.18373   0.08895
BR1   5    0.146985    0.146985    0.146985    10.33333    0.02843    0.02843 =
         0.02843   -0.00650   -0.00650   -0.00650
BR2   5    0.366829    0.364036    0.148150    11.00000    0.02618    0.02442 =
         0.02858    0.00427    0.00501   -0.00481
BR3   5    0.468698    0.468698    0.468698    10.33333    0.04010    0.04010 =
         0.04010   -0.00966   -0.00966   -0.00966
F1    4    0.253655    0.253655    0.253655    10.33333    0.02191    0.02191 =
         0.02191   -0.00104   -0.00104   -0.00104
PART -1
F1A   4    0.062604    0.068127    0.100344    10.33333    0.04921    0.06761 =
         0.06285   -0.01657   -0.01030   -0.03262
F1B   4    0.074486    0.240568    0.073674    10.33333   21.00000    0.08259 =
         0.11280   -0.00311   -0.05285    0.03935
F1C   4    0.207845    0.129136    0.031960    10.33333   21.00000    0.06596 =
         0.03760   -0.01246    0.02203   -0.01432
F1D   4    0.210441    0.051848    0.199514    10.33333   21.00000    0.02534 =
         0.06504    0.00422   -0.01421    0.00943
F1E   4    0.063502    0.160041    0.244704    10.33333   21.00000    0.09325 =
         0.06933   -0.02115    0.03164   -0.03177
PART 0
F2A   4    0.471404    0.409007    0.092617    11.00000    0.05222    0.06226 =
         0.08112    0.01261    0.03577   -0.01385
F2B   4    0.424886    0.246422    0.131086    11.00000    0.06361    0.04056 =
         0.10602    0.00463    0.04012    0.00947
F2C   4    0.319747    0.357799    0.026975    11.00000    0.12469    0.13061 =
         0.05775   -0.00159   -0.05230   -0.01207
F2D   4    0.332591    0.491173    0.152576    11.00000    0.08232    0.02615 =
         0.10412    0.00821    0.04476    0.00135
F2E   4    0.441242    0.372357    0.258295    11.00000    0.07202    0.14542 =
         0.04864   -0.01800   -0.02082    0.00958
PART -1
F3A   4    0.540040    0.557877    0.524172    10.33333    0.06404    0.05177 =
         0.06144   -0.01191   -0.02310   -0.02566
F3B   4    0.509373    0.379985    0.560325    10.33333    0.06458    0.08120 =
         0.05931    0.01297   -0.01895   -0.01397
F3C   4    0.587364    0.441142    0.408701    10.33333    0.04537    0.11298 =
         0.09077    0.01187    0.01339    0.00086
F3D   4    0.440335    0.567003    0.397693    10.33333    0.08674    0.05983 =
         0.07245    0.01393   -0.00394   -0.03435
F3E   4    0.374656    0.494804    0.549789    10.33333    0.07160    0.08395 =
         0.04475   -0.01311    0.01047    0.01385
PART 0
N1    3    0.735194    0.735194    0.735194    10.33333    0.02593    0.02593 =
         0.02593    0.00118    0.00118    0.00118
C1    1    0.670736    0.670736    0.670736    10.33333    0.03562    0.03562 =
         0.03562   -0.00344   -0.00344   -0.00344
AFIX 137
H1A   2    0.606095    0.660379    0.703476    10.33330   -1.50000
H1B   2    0.703476    0.606095    0.660379    10.33330   -1.50000
H1C   2    0.660379    0.703476    0.606095    10.33330   -1.50000
AFIX   0
PART 1
C2    1    0.838033    0.720113    0.701060    10.50000    0.02640    0.07114 =
         0.06406   -0.01501    0.00361   -0.01456
AFIX 137
H2A   2    0.881164    0.771676    0.730023    10.50000   -1.50000
H2B   2    0.840396    0.724519    0.628034    10.50000   -1.50000
H2C   2    0.861346    0.654055    0.722285    10.50000   -1.50000
AFIX   0
PART 2
C3    1    0.815987    0.791730    0.676509    10.50000    0.02943    0.11970 =
         0.03696    0.01008    0.00218   -0.03375
AFIX 137
H3A   2    0.854520    0.833795    0.722373    10.50000   -1.50000
H3B   2    0.784289    0.833760    0.625653    10.50000   -1.50000
H3C   2    0.860688    0.743697    0.644068    10.50000   -1.50000
PART 0
AFIX   0
HKLF 4


REM  1_a.res in P2(1)3
REM wR2 = 0.0655, GooF = S = 1.035, Restrained GooF = 1.058 for all data
REM R1 = 0.0248 for 3042 Fo > 4sig(Fo) and 0.0273 for all 3221 data
REM 179 parameters refined using 54 restraints

END

WGHT      0.0445      0.2842

REM Highest difference peak  0.450,  deepest hole -0.517,  1-sigma level  0.091
Q1    1   0.3830  0.4034  0.2623  11.00000  0.05    0.45
Q2    1   0.6268  0.6313  0.7767  11.00000  0.05    0.32
Q3    1   0.2942  0.3052  0.0570  11.00000  0.05    0.32
Q4    1   0.8805  0.8777  0.7740  11.00000  0.05    0.29
Q5    1   0.3474  0.3527  0.0005  11.00000  0.05    0.29
Q6    1   0.1818  0.1439  0.1477  11.00000  0.05    0.27
Q7    1   0.0148  0.0148  0.0148  10.33333  0.05    0.27
Q8    1   0.2575  0.4378  0.1472  11.00000  0.05    0.27
Q9    1   0.2832  0.4243  0.0625  11.00000  0.05    0.26
Q10   1   0.4180  0.2770  0.0723  11.00000  0.05    0.26
Q11   1   0.8831  0.6170  0.7257  11.00000  0.05    0.26
Q12   1   0.8707  0.7013  0.6369  11.00000  0.05    0.26
Q13   1   0.6177  0.6122  0.5146  11.00000  0.05    0.25
Q14   1   0.3812  0.2502  0.0924  11.00000  0.05    0.24
Q15   1   0.3258  0.2845  0.2361  11.00000  0.05    0.24
Q16   1   0.2850  0.1820  0.2661  11.00000  0.05    0.24
Q17   1   0.2262  0.1024  0.0445  11.00000  0.05    0.24
Q18   1   0.3788  0.5263  0.3809  11.00000  0.05    0.24
Q19   1   0.9096  0.7217  0.5940  11.00000  0.05    0.24
Q20   1   0.1399  0.1362  0.0145  11.00000  0.05    0.24
Q21   1   0.4154  0.4660  0.1084  11.00000  0.05    0.23
Q22   1   0.0594  0.3022 -0.0233  11.00000  0.05    0.23
Q23   1   0.8874  0.9389  0.7318  11.00000  0.05    0.23
Q24   1   0.3651  0.3773  0.1908  11.00000  0.05    0.23
Q25   1   0.4107  0.4380  0.0629  11.00000  0.05    0.23
Q26   1   0.0029  0.0058  0.0379  11.00000  0.05    0.23
Q27   1   0.3324  0.3544  0.1467  11.00000  0.05    0.22
Q28   1   0.1136  0.2675  0.1215  11.00000  0.05    0.22
Q29   1   0.4326  0.4211  0.0405  11.00000  0.05    0.22
Q30   1   0.0445  0.3391  0.1375  11.00000  0.05    0.22
Q31   1   0.7854  0.7978  0.5336  11.00000  0.05    0.22
Q32   1   0.5355  0.4357  0.3573  11.00000  0.05    0.21
Q33   1   0.3964  0.5629  0.1809  11.00000  0.05    0.21
Q34   1   0.2584  0.4556  0.0800  11.00000  0.05    0.21
Q35   1   0.3388  0.4845  0.4790  11.00000  0.05    0.21
Q36   1   0.3449  0.5275  0.6378  11.00000  0.05    0.21
Q37   1   0.5648  0.6115  0.6952  11.00000  0.05    0.21
Q38   1   0.3772  0.4701  0.3953  11.00000  0.05    0.21
Q39   1   0.5412  0.6163  0.4524  11.00000  0.05    0.21
Q40   1   0.7940  0.8535  0.6368  11.00000  0.05    0.21
Q41   1   0.5183  0.3431  0.1441  11.00000  0.05    0.20
Q42   1   0.4049  0.2649  0.2294  11.00000  0.05    0.20
Q43   1   0.3650  0.3385  0.1554  11.00000  0.05    0.20
Q44   1   0.4461  0.5181  0.0574  11.00000  0.05    0.20
Q45   1   0.3811  0.2328  0.0233  11.00000  0.05    0.20
Q46   1   0.6149  0.6141  0.7239  11.00000  0.05    0.20
Q47   1   0.3972  0.3972  0.3972  10.33333  0.05    0.19
Q48   1   0.0793  0.3183  0.1559  11.00000  0.05    0.19
Q49   1   0.3935  0.5315  0.2602  11.00000  0.05    0.19
Q50   1   0.8102  0.8121  0.6874  11.00000  0.05    0.19
Q51   1   0.4620  0.4102  0.2250  11.00000  0.05    0.19
Q52   1   0.2764  0.5712  0.0843  11.00000  0.05    0.19
Q53   1   0.8814  0.6142  0.5782  11.00000  0.05    0.19
Q54   1   0.3453  0.4601  0.4602  11.00000  0.05    0.19
Q55   1   0.4671  0.2825  0.1035  11.00000  0.05    0.18
Q56   1   0.7535  0.8218  0.6182  11.00000  0.05    0.18
Q57   1   0.2852  0.2823  0.0764  11.00000  0.05    0.18
Q58   1   0.4013  0.4843  0.2910  11.00000  0.05    0.18
Q59   1   0.8032  0.6008  0.6984  11.00000  0.05    0.18
Q60   1   0.3030  0.4651  0.2001  11.00000  0.05    0.18
Q61   1   0.4064  0.3812  0.0195  11.00000  0.05    0.18
Q62   1   0.1785  0.0015  0.1760  11.00000  0.05    0.18
Q63   1   0.4465  0.4731  0.0201  11.00000  0.05    0.18
Q64   1   0.4209  0.4716  0.2178  11.00000  0.05    0.18
Q65   1   0.0205  0.1357  0.2161  11.00000  0.05    0.18
Q66   1   0.4327  0.5673  0.0673  10.33333  0.05    0.18
Q67   1   0.2844  0.3393  0.2516  11.00000  0.05    0.18
Q68   1   0.0315 -0.0206  0.0827  11.00000  0.05    0.18
Q69   1   0.3020  0.4236 -0.0402  11.00000  0.05    0.17
Q70   1   0.6162  0.4761  0.3656  11.00000  0.05    0.17
Q71   1   0.5389  0.4084  0.2556  11.00000  0.05    0.17
Q72   1   0.5526  0.6373  0.4526  11.00000  0.05    0.17
Q73   1   0.9131  0.8225  0.6941  11.00000  0.05    0.17
Q74   1   0.4499  0.4420  0.0198  11.00000  0.05    0.17
Q75   1   0.8418  0.5808  0.6399  11.00000  0.05    0.17
Q76   1   0.2420 -0.0232  0.2590  11.00000  0.05    0.17
Q77   1   0.4923  0.1845  0.0388  11.00000  0.05    0.17
Q78   1   0.6372  0.6990  0.4949  11.00000  0.05    0.17
Q79   1   0.9028  0.8185  0.7661  11.00000  0.05    0.17
Q80   1   0.9296  0.5717  0.7570  11.00000  0.05    0.17
;
_shelx_res_checksum              4279

_shelx_hkl_file                  
;
  -1  -1   0 87.1745 4.37867   6
  -1   0  -1 85.7034 4.36986   6
  -1   0   1 85.6948 4.32318   6
   0  -1  -1 80.6411 4.34250   3
   0  -1  -1 84.5612 4.35134   5
   0  -1   1 87.6312 4.34120   4
   0   1  -1 89.1330 4.35701   5
   1  -1   0 79.5746 4.34591   3
   1  -1   0 88.5026 4.33692   4
   1   0  -1 86.8171 4.34774   4
   1   0  -1 81.3858 4.33722   5
  -1  -1  -1 2463.50 151.022   2
   1   1  -1 2375.63 122.238   1
   1   1  -1 2325.73 154.388   2
   1  -1   1 2432.03 154.017   2
   1  -1   1 2326.52 122.060   1
  -1   1  -1 2507.78 155.982   2
  -1   1  -1 2374.92 125.063   1
  -1  -1   1 2409.81 125.206   1
  -1  -1   1 2496.88 156.837   2
   1   1   1 2470.21 153.490   2
  -2   0   0 25.0588 1.45894   3
  -2   0   0 27.1053 1.46319   4
  -2   0   0 28.0093 1.51829   6
   0  -2   0 28.5820 1.49827   3
   0  -2   0 27.9697 1.41823   4
   0   0  -2 26.2859 1.46487   3
   0   0  -2 25.1013 1.49165   5
   0   0  -2 28.4402 1.46731   6
   0   0   2 26.2273 1.46752   4
   0   0   2 27.7991 1.48070   6
   0   2   0 28.2007 1.48648   6
   2   0   0 25.5477 1.46476   4
   2   0   0 26.1213 1.40193   5
   1   0  -2 72.3670 4.20361   5
   1   0  -2 81.9586 4.16289   6
   1   0   2 77.6483 4.23092   6
   2  -1   0 85.7145 4.20041   4
   2   1   0 83.1706 4.16702   4
   2   1   0 78.2235 4.24311   6
   0   2  -1 84.2376 4.17723   4
   0   2  -1 78.6509 4.20529   5
   0   2  -1 88.5300 4.24449   6
   0   2   1 84.1574 4.12326   4
   0   2   1 88.0724 4.16344   6
   0  -2   1 73.9788 4.17921   3
   0  -2   1 87.3839 4.18752   4
  -1   0   2 84.8520 4.17759   6
   0  -2  -1 82.9930 4.22141   3
   0  -2  -1 82.8651 4.12594   4
   0  -2  -1 84.6786 4.21828   5
  -1   0  -2 77.4161 4.17751   4
  -1   0  -2 76.9274 4.19498   5
  -1   0  -2 75.5599 4.19435   3
  -2   1   0 86.2431 4.19861   4
  -2  -1   0 79.3094 4.24496   6
  -2  -1   0 72.0220 4.17574   3
  -2  -1   0 86.7097 4.16522   4
   2   0   1 82.7182 4.46174   4
   2   0   1 96.1920 4.54097   6
   2   0  -1 88.6129 4.45717   6
   2   0  -1 90.9330 4.49505   4
   2   0  -1 96.8897 4.46430   5
   1   2   0 81.0147 4.51479   6
   1  -2   0 92.8272 4.50589   3
   1  -2   0 85.5228 4.45392   4
   0   1   2 83.2502 4.43111   6
   0   1   2 79.9728 4.45482   6
   0   1  -2 84.9391 4.47279   4
   0   1  -2 95.0106 4.51316   5
   0   1  -2 87.3300 4.51132   6
   0  -1  -2 86.5991 4.50067   5
   0  -1  -2 80.2803 4.40623   6
   0  -1  -2 85.8163 4.41589   6
   0  -1   2 87.0739 4.48111   4
   0  -1   2 83.8423 4.51306   6
  -1  -2   0 91.8251 4.48579   3
  -1  -2   0 84.4037 4.40453   4
  -1  -2   0 85.9625 4.51799   6
  -1   2   0 79.6212 4.44205   4
   0  -1  -2 85.7483 4.47541   3
  -2   0  -1 93.3523 4.50162   3
  -2   0  -1 77.1856 4.45075   4
  -2   0  -1 88.9975 4.42831   5
  -2   0  -1 94.7386 4.54517   6
  -2   0   1 92.1249 4.48098   4
  -2   0   1 83.7438 4.46380   6
  -2  -1  -1 26.7288 1.54142   3
  -2  -1  -1 27.5799 1.46211   4
  -2  -1  -1 27.8085 1.50559   5
  -2  -1  -1 27.0373 1.60379   6
   1  -1   2 27.7205 1.55011   4
   1   1  -2 27.7387 1.58859   5
   2  -1   1 27.7293 1.54449   4
  -2   1   1 28.5036 1.52225   4
  -2   1   1 26.9460 1.43771   6
  -1  -2  -1 27.3153 1.55725   3
   2   1  -1 27.2465 1.59483   6
  -1  -1  -2 28.4506 1.55751   3
  -1  -1  -2 27.9767 1.46165   4
  -1  -1  -2 28.4282 1.55691   5
   2  -1   1 25.6511 1.58068   6
   2   1  -1 27.5352 1.53905   4
   2   1  -1 27.1291 1.52669   5
  -1   2   1 27.0812 1.46896   4
   1   1  -2 26.1036 1.55088   6
   1  -2   1 25.3081 1.52538   3
   1  -2   1 28.1808 1.54162   4
  -1   1   2 25.6520 1.51563   4
   1   2  -1 27.9235 1.55580   5
   1   2  -1 26.3036 1.59887   6
  -1   2  -1 30.3297 1.61552   4
  -1   2  -1 30.4228 1.67947   6
  -1   1  -2 29.0731 1.60882   5
  -1   1  -2 28.6759 1.68908   6
   1  -2  -1 30.3931 1.65108   3
   1  -2  -1 28.9882 1.58131   4
   1  -2  -1 29.4620 1.61002   5
  -1  -2   1 30.0144 1.58839   4
  -1  -2   1 28.5578 1.70059   6
  -1  -2   1 29.8425 1.57641   3
   1  -1  -2 29.4871 1.58445   3
   1  -1  -2 28.5514 1.62022   4
   1  -1  -2 29.7213 1.64660   5
  -2  -1   1 30.3486 1.57269   3
  -2  -1   1 28.2495 1.60471   4
  -2  -1   1 29.3109 1.69819   6
   1   1   2 31.1002 1.56798   4
   1   1   2 28.6534 1.63698   6
   1   2   1 26.7038 1.66461   6
   2  -1  -1 27.1462 1.60073   3
   2  -1  -1 29.3191 1.63443   4
   2  -1  -1 27.6143 1.55755   5
  -2   1  -1 29.3319 1.62474   4
  -2   1  -1 27.4361 1.51401   5
  -2   1  -1 28.2137 1.66692   6
  -1  -1   2 30.6502 1.67089   6
  -1   1  -2 28.5186 1.61383   3
  -1   1  -2 30.8229 1.61933   4
   2   1   1 29.5578 1.55646   4
   2   1   1 30.6663 1.69719   6
  -2  -2   0 1322.64 68.7233   1
  -2  -2   0 1335.98 116.639   2
  -2   0  -2 1222.26 68.8100   1
  -2   0  -2 1252.53 113.148   2
  -2   0   2 1312.05 67.3448   1
  -2   0   2 1293.69 98.0477   2
  -2   2   0 1216.02 67.1383   1
  -2   2   0 1382.30 101.420   2
   0  -2  -2 1369.05 88.8651   2
   0  -2  -2 1294.10 89.2822   2
   0  -2   2 1281.77 69.0264   1
   0  -2   2 1241.68 108.753   2
   0   2  -2 1385.26 69.3876   1
   0   2  -2 1209.19 108.545   2
   0   2   2 1284.98 66.4753   1
   0   2   2 1261.81 90.2871   2
   2  -2   0 1243.75 67.3622   1
   2  -2   0 1364.08 99.6709   2
   2   0  -2 1260.49 67.2806   1
   2   0  -2 1236.99 96.8094   2
   2   0   2 1306.54 69.2268   1
   2   0   2 1266.91 114.779   2
   2   2   0 1214.44 68.8636   1
   2   2   0 1290.97 116.663   2
  -2  -2  -1 4.62003 0.58233   3
  -2  -2  -1 4.08808 0.36386   4
  -2  -2  -1 2.73678 0.51471   6
   2   1  -2 2.68247 0.45163   6
  -1  -2  -2 2.65865 0.42754   6
  -1   2   2 3.79416 0.41207   4
  -2  -1  -2 3.61458 0.51237   3
  -2  -1  -2 4.42742 0.40530   4
  -2  -1  -2 3.87183 0.48862   5
   2  -1   2 4.30906 0.56732   4
   2  -1   2 3.80629 0.53805   6
   2   1  -2 5.29051 0.60606   5
   1  -2   2 4.11355 0.54337   4
   1  -2   2 2.86317 0.52052   6
   2   2  -1 3.61804 0.51854   5
  -2   2   1 5.37514 0.49306   4
  -1  -2  -2 3.96669 0.54606   3
  -1  -2  -2 3.41600 0.54162   5
   1   2  -2 3.27801 0.54096   5
  -1  -2   2 4.66278 0.59584   6
  -2   2  -1 5.74803 0.45723   5
  -1   2  -2 3.73100 0.46694   4
  -1   2  -2 4.50962 0.54006   5
  -1   2  -2 4.59852 0.58176   6
  -2  -2   1 5.16217 0.49928   3
   1  -2  -2 4.90005 0.48586   4
   1  -2  -2 4.91123 0.53928   5
  -2   1  -2 6.23774 0.61461   3
  -2   1  -2 4.37442 0.50990   4
  -2   1  -2 4.50275 0.49143   5
  -2  -2   1 6.67148 0.54009   4
  -1  -2   2 4.43611 0.49096   4
   1   2   2 5.40214 0.43868   4
   2  -2  -1 4.87330 0.54383   3
  -2   1  -2 3.86049 0.55452   6
   2  -1  -2 5.50063 0.52160   3
  -2  -1   2 6.32263 0.62347   4
  -2  -1   2 4.40071 0.52285   6
   2   1   2 5.55446 0.53696   4
   2   1   2 6.38487 0.64694   6
  -1  -2   2 4.80267 0.42435   3
   2   2   1 4.82553 0.42899   4
  -2  -2  -2 9543.14 543.022   2
   2   2  -2 9943.92 557.049   2
   2  -2   2 9189.54 547.358   2
  -2   2  -2 9319.57 547.772   2
  -2  -2   2 9421.40 553.390   2
   2   2   2 9999.99 548.009   2
  -3   0   0 0.09606 0.35292   4
  -3   0   0 0.66603 0.43093   6
   0  -3   0 0.29633 0.38311   3
   0  -3   0 -0.2770 0.25615   4
   0   0  -3 0.11202 0.29050   3
   0   0  -3 0.06623 0.39117   5
   0   0  -3 0.15896 0.30041   6
   0   0  -3 -0.0649 0.33449   6
   0   0   3 -0.1200 0.33481   4
   0   0   3 0.50220 0.35521   6
   0   0   3 0.09848 0.41089   6
   0   3   0 0.17112 0.23383   4
   0   3   0 0.13115 0.36970   6
   3   0   0 0.37537 0.21514   5
   0  -3  -1 203.930 10.2497   6
   0  -3   1 199.062 10.2627   4
   0  -3   1 207.734 10.3445   6
   0   3  -1 215.237 10.2652   4
   0   3  -1 200.425 10.3062   5
   0   3  -1 211.086 10.3522   6
   0   3   1 199.135 10.2010   4
   0   3   1 204.832 10.2757   6
   1   0  -3 191.967 10.2174   3
   1   0  -3 199.400 10.3320   5
   1   0  -3 193.985 10.2537   6
   1   0  -3 196.677 10.2556   6
   1   0   3 210.541 10.2987   4
   1   0   3 207.620 10.3481   6
   3  -1   0 208.809 10.3098   4
   3  -1   0 199.805 10.2972   6
   3   1   0 205.069 10.2737   4
   3   1   0 200.232 10.2615   5
   3   1   0 201.162 10.3519   6
  -3  -1   0 204.023 10.3601   6
  -3   1   0 204.839 10.2976   4
  -3   1   0 197.289 10.3099   6
  -1   0  -3 189.126 10.3455   3
  -1   0  -3 193.539 10.2769   4
  -1   0  -3 200.419 10.3199   5
  -1   0  -3 205.640 10.3274   6
  -1   0   3 196.513 10.2748   6
   0  -3  -1 213.157 10.3439   3
  -3  -1   0 209.343 10.2679   4
   0   3  -2 47.6689 2.56854   4
   0   3  -2 49.5914 2.63591   5
   0   3  -2 48.8190 2.70549   6
   0   3   2 48.0332 2.46073   4
   0   3   2 46.9808 2.52028   6
   0  -3   2 45.5185 2.69420   6
   2   0  -3 47.4277 2.51651   6
   2   0   3 44.3397 2.60041   4
   2   0   3 49.6943 2.70744   6
   3  -2   0 44.7132 2.60578   4
   3   2   0 44.8809 2.53156   4
   3   2   0 48.7912 2.59041   5
   3   2   0 48.5721 2.74581   6
  -3  -2   0 48.1686 2.73167   6
  -3   2   0 45.5876 2.64878   4
   0  -3  -2 47.2436 2.64957   3
   0  -3  -2 45.8807 2.47049   4
   0  -3  -2 47.4771 2.64140   5
   0  -3  -2 45.4546 2.43076   6
  -3  -2   0 50.6000 2.59650   3
  -3  -2   0 48.5184 2.51195   4
  -2   0   3 44.8992 2.55522   6
   0  -3   2 45.0298 2.58561   4
  -2   0  -3 45.3927 2.82045   6
  -2   0  -3 49.9870 2.59367   5
   2   0  -3 50.9707 2.65108   5
  -2   0  -3 49.3254 2.63236   3
  -2   0  -3 47.0750 2.56265   4
   0   1   3 206.621 10.2826   6
   0   1   3 194.937 10.4461   6
   0   1  -3 202.657 10.3540   5
   0   1  -3 206.488 10.3504   6
   1   3   0 209.689 10.3749   6
   0  -1   3 212.094 10.3281   4
   0  -1   3 194.154 10.3471   6
  -3   0  -1 186.085 10.3234   3
  -3   0  -1 200.345 10.3000   4
  -3   0   1 210.520 10.3124   4
  -3   0   1 195.573 10.3195   6
  -1  -3   0 206.495 10.3331   3
  -1  -3   0 209.036 10.3526   6
  -1   3   0 199.524 10.2665   4
  -1   3   0 212.500 10.3140   6
   0  -1  -3 194.599 10.3062   3
   0  -1  -3 202.896 10.3572   5
   0  -1  -3 211.881 10.2497   6
   0  -1  -3 200.611 10.2481   6
   0   1  -3 184.186 10.2512   3
   0   1  -3 216.861 10.3250   4
   3   0   1 200.924 10.2975   4
   1  -3   0 207.609 10.2820   4
   3   0   1 204.738 10.3794   6
   3   0  -1 201.681 10.3064   6
   1  -3   0 193.094 10.3395   3
   3   0  -1 207.361 10.3300   4
   1  -1   3 4515.78 244.076   1
  -3   1   1 4857.32 281.069   2
   1  -3   1 4776.49 293.744   2
   3   1  -1 4779.58 304.949   2
  -1   1   3 4533.06 240.983   1
   3   1  -1 4810.26 243.977   1
  -3  -1  -1 4581.85 303.357   2
  -3   1   1 4885.80 241.972   1
   3  -1   1 4523.12 243.598   1
  -1  -3  -1 4818.42 296.213   2
  -1   1   3 4995.64 266.790   2
   1  -1   3 4645.20 300.311   2
   1   3  -1 4669.57 244.499   1
  -3  -1  -1 5038.11 244.290   1
  -1   3   1 4867.31 269.994   2
   3  -1   1 4921.13 303.502   2
   1   3  -1 4759.98 305.861   2
   1   1  -3 4792.91 243.399   1
   3  -1  -1 4664.08 245.229   1
  -1   3  -1 5059.58 297.118   2
  -1  -3   1 4936.56 308.314   2
   1   1   3 4792.03 246.574   1
   1  -1  -3 4635.85 264.154   2
  -3   1  -1 4667.54 247.118   1
   1  -1  -3 4694.08 244.178   1
   1   3   1 4852.95 246.847   1
   1   3   1 4938.95 302.068   2
   3  -1  -1 4918.77 245.626   1
  -3  -1   1 4979.54 304.475   2
  -1  -1   3 4718.16 296.174   2
  -3   1  -1 4977.29 307.055   2
  -1   1  -3 4740.37 247.518   1
   1  -3  -1 4793.64 244.851   1
   1  -3  -1 4888.83 269.785   2
  -1  -3   1 4998.76 248.140   1
   1   1   3 4930.18 300.524   2
  -1   1  -3 5064.99 304.251   2
   3   1   1 4685.99 306.793   2
   2   1  -3 47.3668 2.62894   6
   2   1  -3 43.5111 2.65548   5
  -3  -2  -1 48.1455 2.65089   3
   1  -3   2 42.1522 2.58425   3
   1  -3   2 48.5418 2.64246   4
   1  -3   2 47.2027 2.73344   6
   1   3  -2 45.2096 2.64535   5
   1   3  -2 50.3463 2.71732   6
  -2  -1  -3 47.8030 2.52396   4
  -2  -1  -3 44.7642 2.60973   5
  -2  -1  -3 51.2410 2.66662   6
  -2  -1  -3 45.2434 2.65421   3
  -3  -2  -1 51.1859 2.74219   6
   3   2  -1 44.0998 2.59359   5
  -3  -2  -1 50.7912 2.49644   4
  -2   1   3 50.7455 2.69440   4
  -2   1   3 46.7628 2.43848   6
  -1  -3  -2 44.7616 2.65881   3
  -1  -3  -2 47.7732 2.65901   5
  -1  -3  -2 48.8750 2.58470   6
   3   2  -1 47.7968 2.59525   4
   3   2  -1 45.9760 2.73256   6
   3  -2   1 46.9725 2.62996   4
  -1   3   2 47.8431 2.50459   4
   2  -1   3 45.8903 2.71979   6
  -1   3  -2 51.9988 2.94226   4
   2  -1  -3 49.8482 2.98693   5
  -2  -1   3 55.7969 3.02074   6
  -1  -3   2 59.1862 3.10179   6
   2  -1  -3 54.8610 2.90025   3
   2   1   3 59.0040 2.94329   4
  -1   3  -2 52.8823 2.97127   5
  -1   3  -2 60.0069 3.09084   6
  -3  -2   1 55.1865 2.90821   3
   1  -3  -2 54.6997 2.90967   4
   1   3   2 60.1421 2.79694   4
  -3  -2   1 56.4422 3.10787   6
   2  -1  -3 53.8016 3.01485   4
   1  -3  -2 56.1468 3.00261   5
  -3   2  -1 53.0239 2.81494   5
  -3   2  -1 49.1659 3.00648   6
   2   1   3 53.3567 3.04616   6
   3   2   1 58.5856 2.87630   4
  -2   1  -3 51.5332 2.99137   3
  -2   1  -3 51.4060 2.94025   5
   1   3   2 56.1068 2.79768   4
   1  -3  -2 54.8226 3.01631   3
  -1  -3   2 57.7499 2.95641   4
  -3  -2   1 56.7283 2.93308   4
   3  -2  -1 50.7636 2.98496   3
   3  -2  -1 54.0982 2.99157   4
   3  -2  -1 53.8022 2.89485   5
  -3   2  -1 59.0401 3.06098   4
   1   3   2 55.1807 3.00841   6
   3   2   1 54.3420 3.08336   6
  -1  -3   2 53.3331 2.89611   3
  -3   0  -2 40.5568 2.47744   3
  -3   0   2 45.4433 2.41673   6
  -3   0  -2 45.9968 2.34970   5
  -3   0  -2 42.2048 2.56188   6
   3   0  -2 43.3872 2.36325   6
   0  -2   3 47.9009 2.55176   6
   0   2  -3 46.2097 2.50238   4
   0   2  -3 40.4296 2.47649   5
  -3   0  -2 45.5250 2.39223   4
   0   2   3 45.6373 2.34407   6
   2  -3   0 39.4502 2.47387   3
   2  -3   0 45.2734 2.41885   4
   2   3   0 43.1485 2.55719   6
   3   0  -2 42.9311 2.48908   4
   3   0  -2 38.4650 2.39642   5
  -2   3   0 47.1505 2.39711   4
   0   2  -3 45.3487 2.52432   6
   3   0   2 46.2723 2.42383   4
  -2  -3   0 44.7199 2.43431   3
  -2  -3   0 44.0237 2.29700   4
   3   0   2 42.8436 2.54932   6
   0  -2  -3 41.4345 2.43399   3
   0  -2  -3 44.5962 2.49649   5
   0  -2   3 44.2245 2.45658   4
   3  -1   2 45.0686 2.67119   4
   3  -1   2 48.2555 2.74323   6
   3   1  -2 48.2388 2.71481   4
   3   1  -2 53.4255 2.69330   5
   3   1  -2 47.7399 2.70829   6
  -2  -3  -1 45.5958 2.68493   3
  -1  -2  -3 48.0841 2.70289   3
  -1   2   3 50.8809 2.62406   4
  -3  -1  -2 49.2812 2.61677   5
  -3  -1  -2 50.6469 2.78289   6
  -1  -2  -3 47.8786 2.62436   6
   1  -2   3 47.2326 2.69365   4
   1  -2   3 49.5859 2.80226   6
   1   2  -3 48.2920 2.72591   5
   1   2  -3 46.2994 2.71944   6
  -3   1   2 49.9294 2.72872   4
  -3   1   2 49.9432 2.55489   6
  -2  -3  -1 52.4164 2.75333   6
  -1  -2  -3 48.4253 2.71342   5
  -2  -3  -1 48.5534 2.46414   4
   2  -3   1 48.7230 2.69830   3
   2  -3   1 45.9388 2.66989   4
   2   3  -1 48.7221 2.70213   5
   2   3  -1 45.2774 2.77264   6
  -3  -1  -2 50.4128 2.70608   3
  -3  -1  -2 43.4729 2.57335   4
  -2   3   1 46.4369 2.59951   4
   1  -2  -3 58.7493 3.12907   3
   1  -2  -3 54.9455 3.11199   4
  -3  -1   2 55.2125 3.00225   3
   3   1   2 56.1314 3.07962   4
  -3  -1   2 56.3151 3.20970   6
  -3   1  -2 64.0604 3.20963   3
  -3   1  -2 59.9807 3.25676   6
   1   2   3 57.8678 3.04036   4
   1   2   3 56.5729 3.12943   6
   2  -3  -1 61.4741 3.19654   3
   2  -3  -1 56.1936 3.10951   4
   2  -3  -1 61.7445 3.10414   5
  -2  -3   1 56.9498 3.14530   3
  -2  -3   1 58.8587 3.27958   6
  -2   3  -1 56.0820 3.11521   4
  -2   3  -1 60.9011 3.07176   5
   2   3   1 57.4209 2.96699   4
   2   3   1 60.3329 3.27520   6
   3  -1  -2 58.4557 3.09636   3
   3  -1  -2 59.3497 3.20959   4
   3  -1  -2 57.4564 3.09108   5
   1  -2  -3 61.1663 3.19983   5
  -1  -2   3 56.5726 3.14978   4
  -1  -2   3 54.3284 3.22624   6
  -1   2  -3 58.4449 3.20548   4
  -1   2  -3 60.4931 3.17275   5
  -1   2  -3 61.4548 3.23852   6
  -3  -1   2 55.7873 3.20266   4
  -3  -2  -2 171.607 8.47040   3
  -3  -2  -2 157.566 8.30294   4
  -3  -2  -2 166.250 8.41232   5
  -3  -2  -2 164.457 8.49304   6
   2   2  -3 162.558 8.47548   5
   2   2  -3 159.536 8.46576   6
  -3   2   2 167.868 8.39089   4
  -2  -3  -2 164.332 8.46588   3
  -2  -3  -2 165.300 8.24073   4
  -2  -3  -2 165.273 8.44596   5
   2  -3   2 165.252 8.42511   4
  -2  -2  -3 163.361 8.47139   3
  -2  -2  -3 160.109 8.30207   4
  -2  -2  -3 167.180 8.45364   5
   3  -2   2 165.886 8.43935   4
   3   2  -2 162.875 8.44492   5
   3   2  -2 162.105 8.50854   6
   2  -2   3 161.332 8.43692   4
   2   3  -2 158.087 8.44747   5
   2   3  -2 156.890 8.49190   6
  -2   3   2 167.230 8.36038   4
  -2   3  -2 158.610 8.20197   4
  -2   3  -2 162.668 8.17431   5
   2  -3  -2 164.706 8.24627   3
   2  -3  -2 160.380 8.18457   4
   2  -3  -2 165.849 8.20613   5
  -2  -3   2 165.499 8.13283   3
  -2  -3   2 162.815 8.32163   6
   2  -2  -3 161.115 8.19231   3
   2  -2  -3 157.428 8.21318   4
   2  -2  -3 155.510 8.21871   5
  -2   3  -2 164.480 8.28328   6
  -2   2  -3 166.359 8.30482   6
  -2   2  -3 151.910 8.29634   6
  -3  -2   2 155.410 8.09724   3
   2   2   3 165.018 8.12466   4
   2   2   3 157.176 8.24856   6
   2   3   2 161.656 8.04420   4
   2   3   2 153.324 8.27597   6
   3  -2  -2 157.644 8.20416   3
   3  -2  -2 157.658 8.22585   4
   3  -2  -2 157.537 8.16009   5
  -3   2  -2 154.862 8.20219   4
  -3   2  -2 171.272 8.15302   5
  -2  -2   3 158.934 8.29480   6
  -2   2  -3 148.121 8.19607   4
  -2   2  -3 162.207 8.18737   5
   3   2   2 158.328 8.10945   4
   3   2   2 153.637 8.28299   6
  -3  -3   0 14.5963 1.13725   3
  -3  -3   0 14.8166 0.97393   4
  -3   0  -3 15.3807 1.24314   3
  -3   0  -3 14.2733 1.07877   5
  -3   0  -3 16.0312 1.40210   6
  -3   0   3 15.1627 1.21526   4
  -3   0   3 16.1104 1.15360   6
   0  -3  -3 14.4026 1.24396   3
   0  -3  -3 15.5475 1.28110   5
   0  -3   3 14.6917 1.23230   4
   0  -3   3 17.4795 1.40187   6
   0   3  -3 14.5401 1.12620   4
   0   3  -3 15.4731 1.24380   5
   0   3  -3 15.7390 1.36034   6
   0   3   3 16.2950 1.00584   4
   0   3   3 16.0129 1.04287   6
   3  -3   0 17.1597 1.26745   3
   3   0  -3 13.7536 1.30130   4
   3   0  -3 16.9212 1.21729   5
   3   0  -3 15.1293 1.02574   6
   3   0   3 15.1969 1.21305   4
   3   0   3 16.2347 1.40104   6
   3   3   0 15.4407 1.04142   4
   3   3   0 14.3566 1.21604   5
   3   3   0 15.6422 1.44713   6
  -3  -3  -1 626.807 32.1808   3
  -3  -3  -1 648.029 32.0341   4
  -3  -3  -1 659.008 32.2523   6
   1  -3   3 623.913 32.1719   4
   1  -3   3 649.244 32.2620   6
   1   3  -3 636.425 32.2261   5
  -3  -1  -3 623.135 32.1983   3
  -3  -1  -3 613.737 32.0973   4
  -3  -1  -3 643.516 32.1520   5
  -3  -1  -3 664.472 32.2446   6
   3   1  -3 641.341 32.1715   6
   3  -1   3 647.501 32.1686   4
   3   3  -1 646.195 32.1853   5
   3   3  -1 631.980 32.2710   6
  -1  -3  -3 627.676 32.2040   3
  -3   1   3 647.017 32.1538   4
   3   1  -3 622.033 32.1910   5
  -3   3   1 616.658 32.1289   4
  -1  -3  -3 636.943 32.2081   5
  -1  -3  -3 640.240 32.1105   6
  -1   3   3 631.077 32.0889   4
   1   3  -3 629.634 32.2186   6
   3  -3   1 650.540 32.1684   4
  -1   3  -3 625.213 31.7504   4
  -1   3  -3 622.589 31.7773   5
  -3   3  -1 668.291 31.7034   5
  -3   1  -3 617.949 31.7038   5
  -3  -1   3 635.205 31.7679   4
   1  -3  -3 648.453 31.7879   3
   1  -3  -3 612.621 31.6999   4
   1  -3  -3 645.244 31.8044   5
  -1  -3   3 626.714 31.7557   4
  -3  -3   1 613.002 31.7139   3
  -3  -3   1 649.043 31.7007   4
  -3  -3   1 633.504 31.8667   6
   1   3   3 639.421 31.6380   4
   1   3   3 622.206 31.7585   6
   3  -3  -1 609.412 31.7887   3
   3  -3  -1 623.004 31.7489   4
   3  -3  -1 660.872 31.6913   5
  -3  -1   3 640.807 31.7955   6
  -1  -3   3 607.604 31.6677   3
   3  -1  -3 616.358 31.6924   3
   3  -1  -3 617.786 31.7828   4
   3  -1  -3 616.441 31.7544   5
  -1   3  -3 656.624 31.8481   6
  -3   3  -1 607.726 31.7396   4
   3   1   3 630.804 31.7145   4
   3   1   3 625.810 31.8291   6
  -3   1  -3 601.439 31.7884   3
  -3   1  -3 644.049 31.7549   4
   3   3   1 629.078 31.6423   4
   3   3   1 633.169 31.8687   6
  -3  -3  -2 126.448 6.56983   3
  -3  -3  -2 122.928 6.34076   4
   3  -2   3 128.942 6.55641   4
   3   2  -3 122.894 6.57221   5
  -3  -2  -3 126.278 6.58169   3
  -3  -2  -3 120.258 6.38784   4
  -3  -2  -3 128.203 6.53520   5
  -3  -2  -3 126.323 6.62934   6
   3   3  -2 120.929 6.54414   5
   3   3  -2 118.361 6.61548   6
   2   3  -3 123.575 6.60345   6
  -2  -3  -3 122.235 6.53182   6
   2  -3   3 129.044 6.56710   4
  -3   2   3 128.121 6.49222   4
   3  -3   2 123.006 6.54617   4
   2   3  -3 124.729 6.58893   5
   3   2  -3 120.551 6.58529   6
  -3   3   2 127.904 6.47326   4
  -2  -3  -3 129.568 6.59356   3
  -2  -3  -3 124.430 6.33990   4
  -2  -3  -3 127.209 6.56856   5
  -2  -3   3 142.990 7.43376   4
  -2  -3   3 145.586 7.30015   3
  -2   3  -3 138.424 7.42638   4
  -2   3  -3 145.222 7.42178   5
  -3   3  -2 150.647 7.34937   5
   2  -3  -3 142.170 7.45066   3
   2  -3  -3 141.139 7.42516   4
   2  -3  -3 140.211 7.45676   5
  -3   2  -3 139.965 7.43025   4
  -3   2  -3 144.616 7.36403   5
  -3   2  -3 130.623 7.51680   6
  -3   2  -3 138.070 7.48032   3
  -3  -2   3 145.379 7.53746   6
   2   3   3 144.153 7.28576   4
   2   3   3 141.261 7.49194   6
   3  -3  -2 141.669 7.46272   3
   3  -3  -2 140.171 7.43883   4
   3  -3  -2 145.744 7.39470   5
  -2  -3   3 138.292 7.54925   6
   3  -2  -3 147.716 7.41174   3
   3  -2  -3 144.005 7.48406   4
   3  -2  -3 149.393 7.43897   5
  -3  -3   2 145.877 7.33980   3
  -3  -3   2 144.658 7.57599   6
  -2   3  -3 149.617 7.55476   6
   3   2   3 144.895 7.34483   4
   3   2   3 139.454 7.51954   6
  -3   3  -2 141.719 7.43120   4
  -3  -2   3 158.708 7.47673   4
   3   3   2 145.342 7.28206   4
   3   3   2 143.712 7.55477   6
   3   3  -3 1249.28 63.1219   5
  -3   3   3 1256.05 63.0210   4
  -3   3  -3 906.564 47.5571   5
   3  -3  -3 925.925 47.6285   3
   3  -3  -3 933.195 47.6288   4
   3  -3  -3 926.684 47.6127   5
  -3  -3   3 943.915 47.4892   3
  -3  -3   3 1042.71 47.6645   4
   3   3   3 937.684 47.6965   6
  -4   0   0 3169.26 156.388   1
  -4   0   0 3203.80 223.114   2
   0  -4   0 2768.51 202.264   2
   0   0  -4 2949.45 155.329   1
   0   0  -4 3020.60 204.448   2
   0   0   4 2871.40 155.433   1
   0   0   4 2868.61 206.379   2
   0   4   0 3017.18 156.085   1
   0   4   0 3301.29 217.354   2
   4   0   0 2939.73 155.827   1
   4   1   0 113.536 6.11238   4
   4   1   0 112.417 6.06562   5
   4   1   0 120.601 6.21603   6
  -4  -1   0 118.326 6.09801   4
  -4  -1   0 112.282 6.22203   6
  -4   1   0 122.019 6.14302   4
  -4   1   0 110.388 6.16576   6
  -1   0  -4 113.062 6.12456   3
  -1   0  -4 113.182 6.16941   5
  -1   0  -4 126.731 6.18138   6
  -1   0   4 116.309 6.12749   6
   0  -4  -1 125.183 6.21236   3
   0  -4  -1 122.769 6.01865   4
   0  -4  -1 120.614 6.09148   6
   0  -4   1 116.876 6.15399   3
   0  -4   1 124.163 6.10094   4
   0  -4   1 126.452 6.19867   6
   0   4  -1 123.797 6.07742   4
   0   4  -1 113.287 6.14780   5
   0   4  -1 127.625 6.21724   6
   0   4   1 123.053 6.01060   4
   0   4   1 122.924 6.13178   6
   1   0  -4 113.641 6.03557   3
   1   0  -4 111.747 6.19598   5
   1   0  -4 119.829 6.08795   6
   1   0  -4 111.618 6.08328   6
   1   0   4 123.443 6.14621   4
   1   0   4 114.020 6.19036   6
   4  -1   0 118.090 6.15086   4
   4  -1   0 114.432 6.14619   6
  -4  -1   0 113.178 6.12414   3
   2   0   4 266.608 12.9003   4
   4  -2   0 246.774 12.8910   4
   4   2   0 239.507 12.8322   4
   4   2   0 251.682 12.8597   5
   4   2   0 247.839 12.9866   6
   2   0  -4 240.945 12.7517   3
   2   0  -4 247.286 12.9436   5
   2   0  -4 264.595 12.8160   6
   2   0  -4 250.005 12.8017   6
   2   0   4 255.929 12.9732   6
   0   4   2 246.814 12.7466   4
  -4  -2   0 244.516 12.8714   3
  -4  -2   0 251.323 12.8169   4
  -4  -2   0 268.343 13.0045   6
  -4   2   0 251.788 12.8823   4
  -4   2   0 253.350 12.8848   6
  -2   0  -4 236.792 12.8963   3
  -2   0  -4 247.074 12.8550   4
  -2   0  -4 247.981 12.9019   5
  -2   0  -4 252.473 12.9777   6
  -2   0   4 266.202 12.9317   4
  -2   0   4 261.723 12.8667   6
   0  -4  -2 255.435 12.9493   3
   0  -4  -2 254.302 12.7582   4
   0  -4  -2 263.879 12.9402   5
   0  -4  -2 266.490 12.7661   6
   0  -4   2 244.021 12.8684   3
   0  -4   2 251.482 12.8666   4
   0  -4   2 262.165 12.9805   6
   0   4  -2 238.627 12.9045   5
   0   4  -2 259.901 12.9653   6
  -4  -3   0 189.912 9.15038   3
   0   4   3 179.916 8.99335   4
   0   4   3 176.678 9.06349   6
   0  -4   3 166.355 9.08339   3
   0  -4   3 177.432 9.15340   4
   0  -4   3 181.428 9.26089   6
   0   4  -3 182.565 9.10598   4
   0   4  -3 172.002 9.19364   5
   0   4  -3 188.727 9.25657   6
   3   0   4 185.803 9.14518   4
   3   0   4 171.738 9.25101   6
   4  -3   0 178.737 9.14688   4
   4   3   0 184.989 9.07336   4
   4   3   0 180.989 9.14413   5
   4   3   0 171.713 9.29435   6
   0  -4  -3 176.655 9.20096   3
   0  -4  -3 174.171 9.19182   5
  -3   0  -4 169.977 9.10985   5
  -4  -3   0 189.397 9.04087   4
  -4  -3   0 182.591 9.28146   6
  -4   3   0 179.467 9.13757   4
  -3   0  -4 172.155 9.18809   3
  -3   0  -4 191.673 9.11227   4
  -3   0   4 166.238 9.15047   4
  -3   0   4 171.793 9.09969   6
   3   0  -4 171.425 8.97411   3
   3   0  -4 171.942 9.19682   5
   3   0  -4 170.045 9.01259   6
  -3   0  -4 164.385 9.21798   6
   0  -1  -4 118.184 6.12761   6
  -4   0   1 120.304 6.16812   3
   0  -1  -4 121.125 6.27922   5
   0   1  -4 119.732 6.14043   3
   0   1  -4 121.512 6.21858   4
   4   0  -1 123.642 6.22047   6
   4   0   1 116.115 6.19471   4
   4   0   1 123.355 6.29791   6
  -4   0   1 125.197 6.20661   4
  -4   0   1 122.289 6.26279   6
  -1  -4   0 122.501 6.24626   3
  -1  -4   0 117.421 6.08631   4
  -1   4   0 116.717 6.13592   4
  -1   4   0 116.653 6.20591   6
   1   4   0 117.587 6.07712   4
   1   4   0 116.327 6.27400   6
   4   0  -1 120.747 6.23030   4
  -4   0  -1 128.363 6.25588   3
  -4   0  -1 116.978 6.31024   6
   1  -4   0 121.515 6.26833   3
   1  -4   0 116.989 6.15619   4
   0  -1   4 123.670 6.23608   4
   0  -1   4 113.842 6.27141   6
   0  -1  -4 120.667 6.13721   6
   4   0  -1 127.011 6.14918   5
   0  -1  -4 121.948 6.19733   3
   0   1  -4 120.490 6.27671   5
   0   1  -4 115.252 6.23338   6
   0   1   4 116.409 6.17587   4
   0   1   4 109.026 6.17155   6
   4   1  -1 15.4935 1.10267   5
   4  -1   1 15.3302 1.28354   6
  -1   4   1 15.5729 1.07782   6
   4   1  -1 14.7349 1.25363   4
   4  -1   1 14.7525 1.22754   4
  -1  -1  -4 16.0813 1.21027   3
   1   1  -4 15.2263 1.28418   5
   1   1  -4 14.8876 1.20850   6
   1   4  -1 15.4424 1.01544   4
  -1  -1  -4 14.8344 1.08883   4
  -1  -1  -4 16.2603 1.25642   5
  -1  -1  -4 16.9405 1.16485   6
  -1  -1  -4 15.3374 1.18682   6
  -1   4   1 15.9729 1.01111   4
   1  -4   1 17.0442 1.23717   3
  -1  -4  -1 13.8363 1.17977   6
   1   1  -4 14.2578 0.92284   3
   1  -1   4 15.3234 1.24789   4
  -1  -4  -1 16.8759 1.28685   3
  -1  -4  -1 14.9875 0.85621   4
  -1   1   4 17.2869 1.07141   6
  -1   1   4 14.9653 1.03874   6
   4   1  -1 15.5506 1.27362   6
  -4   1   1 16.4151 1.18718   6
  -4  -1  -1 16.9531 1.20262   3
  -4  -1  -1 16.2191 1.11147   4
  -4  -1  -1 16.3800 1.40040   6
   1   4  -1 16.7216 1.36636   6
  -4   1   1 16.9733 1.19280   4
   1  -4   1 15.9484 1.16841   4
   1  -1   4 13.6509 1.34391   6
   1   4  -1 14.7983 1.24173   5
  -4   1  -1 18.0071 1.29883   3
  -4   1  -1 16.2430 1.23985   4
  -4  -1   1 18.1246 1.20520   4
  -4  -1   1 15.9097 1.40176   6
  -4  -1   1 18.3942 1.12845   3
  -1   1  -4 16.3209 1.15606   3
   1   1   4 15.5297 1.34989   6
  -1  -1   4 16.3916 1.28350   4
  -1  -1   4 18.1784 1.35803   6
   1   4   1 15.1787 1.31532   6
   4  -1  -1 15.1875 1.33279   4
   4  -1  -1 16.0967 1.01063   5
   1   4   1 17.1052 0.91705   4
   1  -1  -4 17.3799 1.36071   5
  -1   4  -1 17.1001 1.32607   6
  -1   1  -4 17.5147 1.29289   5
  -1   1  -4 18.6764 1.33320   6
  -1  -4   1 17.7873 1.23023   3
  -1  -4   1 14.9405 1.10026   4
   1   1   4 20.0157 1.21188   4
   1  -4  -1 16.8654 1.11760   4
  -1   1  -4 16.4894 1.20510   4
  -1  -4   1 15.8592 1.39643   6
   4   1   1 17.6662 1.17260   4
   4   1   1 15.5070 1.38338   6
   1  -4  -1 18.8400 1.34604   3
  -4   1  -1 16.4717 1.37957   6
   4  -1  -1 17.6975 1.16010   6
  -1   4  -1 17.1035 1.14018   4
  -1   4  -1 17.8422 1.20126   5
   1  -1  -4 17.2710 1.18031   3
  -4  -2  -1 170.041 8.58034   3
  -4   2   1 153.635 8.47992   6
  -2  -1  -4 174.652 8.60938   3
   4  -2   1 169.407 8.56930   4
   2   1  -4 159.531 8.53841   6
   2   1  -4 167.548 8.63604   5
  -2   1   4 163.897 8.43849   6
   1  -4   2 168.262 8.55600   4
   1  -4   2 148.799 8.83549   6
  -4  -2  -1 172.641 8.47049   4
  -4  -2  -1 166.263 8.66633   6
   2  -1   4 153.805 8.63568   6
  -1  -4  -2 170.818 8.61859   3
  -1  -4  -2 169.651 8.51233   6
  -1   4   2 165.658 8.42260   6
  -2  -1  -4 168.307 8.49172   4
   1   4  -2 164.845 8.48357   4
   1   4  -2 172.445 8.61180   5
   1   4  -2 164.366 8.64252   6
   4   2  -1 171.665 8.54936   4
   4   2  -1 159.441 8.53278   5
   4   2  -1 165.072 8.66051   6
   1  -4   2 162.110 8.55216   3
  -2   1   4 166.736 8.55961   4
   2  -1   4 163.941 8.56920   4
  -1   4   2 166.181 8.44065   4
  -4   2   1 174.568 8.55337   4
  -2  -1  -4 170.843 8.58810   5
  -2   1  -4 173.053 8.97053   3
   2   1   4 180.768 8.92918   4
   2  -1  -4 178.493 8.87604   3
   4  -2  -1 172.759 8.97379   4
   4  -2  -1 176.367 8.82335   5
   4   2   1 170.049 8.87509   4
   4   2   1 173.649 9.06669   6
   2   1   4 175.608 9.02709   6
  -2   1  -4 165.366 8.93626   4
  -2   1  -4 166.576 8.94778   5
  -2   1  -4 176.868 9.04047   6
  -2   1  -4 168.802 9.04498   6
  -4   2  -1 167.763 8.95106   4
  -4   2  -1 164.922 8.98742   6
   2  -1  -4 172.578 9.00493   5
  -2  -1   4 177.253 8.99655   6
  -1  -4   2 180.729 8.92108   3
  -1  -4   2 175.271 8.91997   4
  -1  -4   2 174.478 9.05649   6
  -1   4  -2 174.394 8.91964   4
  -1   4  -2 178.122 8.96141   5
  -1   4  -2 167.230 9.01940   6
   1   4   2 166.347 8.96990   6
   1  -4  -2 182.010 9.02214   3
   1  -4  -2 181.268 8.87399   4
   1  -4  -2 180.746 8.98837   5
   1   4   2 176.312 8.75650   4
  -4  -2   1 174.009 9.07950   6
  -4  -2   1 176.923 8.90654   3
  -4  -3  -1 100.756 5.18071   3
  -4  -3  -1 96.6590 5.28435   6
  -4  -3  -1 103.618 4.99870   4
  -1  -4  -3 98.9869 5.20947   5
  -3  -1  -4 94.5223 5.04800   4
   3   1  -4 87.2495 5.21555   5
   3   1  -4 98.7089 5.14063   6
  -3  -1  -4 96.7904 5.14198   5
  -3  -1  -4 100.407 5.74551   6
   1  -4   3 85.9316 5.11446   3
   1  -4   3 102.876 5.18104   4
   1  -4   3 106.056 5.30609   6
   1   4  -3 103.159 5.09516   4
   4  -3   1 99.5758 5.17298   4
   4   3  -1 94.5542 5.09684   4
   4   3  -1 87.8211 5.13363   5
   4   3  -1 91.5561 5.31181   6
  -1  -4  -3 101.437 5.04609   6
  -3   1   4 90.4945 5.13247   4
  -3   1   4 99.4820 5.00684   6
  -1  -4  -3 93.9615 5.21749   3
   1   4  -3 94.4629 5.21455   5
   3  -1   4 104.797 5.19235   4
   3  -1   4 92.1907 5.28554   6
  -4   3   1 93.3979 5.10956   4
  -1   4   3 97.0749 5.00890   4
  -3  -1  -4 93.3976 5.21279   3
   4  -3  -1 84.4752 4.24537   5
  -3  -1   4 85.7346 4.46538   6
  -3   1  -4 83.0932 4.38004   4
   1  -4  -3 81.2203 4.31361   4
   1  -4  -3 83.3368 4.48198   5
   3   1   4 87.2705 4.37994   4
  -1   4  -3 86.8865 4.39234   4
  -1   4  -3 77.7850 4.43244   5
  -1   4  -3 85.1896 4.52296   6
   4  -3  -1 75.7993 4.44582   3
   4  -3  -1 81.9230 4.43317   4
  -4   3  -1 79.2069 4.18900   5
  -4   3  -1 73.8517 4.41170   6
   3  -1  -4 80.4235 4.47920   4
   3  -1  -4 79.2249 4.44754   5
   1  -4  -3 87.2808 4.48659   3
   1   4   3 83.0770 4.18839   4
  -4   3  -1 87.6621 4.50185   4
   4   3   1 84.9545 4.27498   4
  -4  -3   1 84.7424 4.58460   6
   1   4   3 87.4752 4.18860   4
  -4  -3   1 85.8370 4.34434   3
  -3   1  -4 74.9381 4.44280   3
   3   1   4 82.6117 4.53213   6
  -3   1  -4 76.8458 4.34936   5
  -3   1  -4 73.2826 4.52572   6
  -1  -4   3 78.0127 4.39030   4
   3  -1  -4 82.0850 4.27631   3
  -2  -4   0 253.659 12.9562   4
  -2  -4   0 260.258 13.1068   3
   4   0   2 273.787 13.2021   6
   2  -4   0 251.241 13.1335   3
   2  -4   0 244.082 13.0500   4
   4   0   2 257.111 13.0659   4
   0   2   4 267.385 13.0241   6
  -4   0  -2 253.261 13.1301   3
   4   0  -2 265.799 13.0501   6
   0  -2  -4 254.178 13.1483   5
   0  -2  -4 253.237 12.9257   6
   0  -2  -4 263.059 12.9366   6
   4   0  -2 256.673 13.1271   4
   4   0  -2 264.480 13.0663   5
  -4   0  -2 252.993 13.0587   4
   0  -2  -4 244.771 13.0884   3
   0   2  -4 258.561 13.1503   5
   0   2  -4 258.639 13.1491   6
   0   2  -4 235.944 13.0070   3
   0   2  -4 234.668 13.0683   4
   0  -2   4 263.352 13.1118   4
  -4   0   2 270.397 13.0896   4
  -4   0   2 255.007 13.0825   6
  -4   0  -2 266.252 13.2010   6
   0  -2   4 246.190 13.1646   6
  -2  -4   0 255.777 13.3136   6
  -2   4   0 254.334 13.0721   6
  -4   0  -2 273.606 13.0006   5
  -2  -4  -1 165.062 8.31479   4
  -4  -1  -2 170.999 8.45193   5
  -4  -1  -2 166.713 8.54411   3
  -4  -1  -2 163.806 8.44729   4
  -2  -4  -1 168.582 8.55390   3
   1  -2   4 159.572 8.52406   4
   1  -2   4 165.060 8.62606   6
   1   2  -4 166.371 8.59732   5
   1   2  -4 167.269 8.55047   6
   2   4  -1 168.611 8.54545   5
   2   4  -1 166.134 8.62280   6
   1   2  -4 149.470 8.35328   3
  -2   4   1 159.061 8.42860   4
  -1  -2  -4 169.890 8.55196   3
  -1  -2  -4 165.631 8.56846   5
  -1  -2  -4 165.913 8.44339   6
  -1  -2  -4 171.788 8.46216   6
   4   1  -2 163.306 8.54116   4
   4   1  -2 167.877 8.50988   5
   4   1  -2 156.257 8.51503   6
  -4  -1  -2 169.656 8.63149   6
  -4   1   2 166.705 8.49545   4
  -4   1   2 158.175 8.44440   6
  -1   2   4 167.868 8.35363   6
   4  -1   2 170.547 8.60864   6
   2  -4   1 157.726 8.54329   3
   2  -4   1 161.264 8.49536   4
  -1   2   4 165.940 8.35457   6
   4  -1   2 170.885 8.53416   4
   2   4   1 168.350 8.93626   6
   4  -1  -2 170.185 8.87085   4
   4  -1  -2 167.491 8.76711   5
   4  -1  -2 171.056 8.70642   6
  -2   4  -1 169.529 8.77506   5
  -4  -1   2 160.252 8.72453   3
  -1  -2   4 177.395 8.86215   4
  -2   4  -1 180.433 8.89068   6
  -2   4  -1 178.244 8.80664   4
  -2  -4   1 173.646 8.94826   6
   1  -2  -4 170.968 8.81244   3
   1  -2  -4 168.842 8.88928   5
  -1   2  -4 164.153 8.80284   3
  -1   2  -4 169.359 8.83180   4
  -1   2  -4 167.595 8.87263   5
  -1   2  -4 178.694 8.92567   6
  -2  -4   1 178.536 8.82362   3
  -2  -4   1 177.652 8.74907   4
   2  -4  -1 174.552 8.79754   4
  -1  -2   4 181.350 8.93176   6
   4   1   2 168.532 8.78084   4
   4   1   2 170.295 8.93624   6
  -4  -1   2 172.749 8.81921   4
  -4  -1   2 168.425 8.88839   6
  -4   1  -2 165.495 8.87701   3
  -4   1  -2 177.725 8.83274   4
  -4   1  -2 172.289 8.81146   5
   2  -4  -1 169.663 8.89127   3
   1   2   4 166.233 8.81902   6
   1   2   4 172.427 8.75714   4
   2  -4   2 1127.24 55.0829   4
   2  -4   2 1036.59 55.0874   3
  -2  -2  -4 1092.11 55.1239   3
  -2  -2  -4 1067.20 54.9787   4
  -4   2   2 1087.90 55.0522   4
  -2   2   4 1136.06 55.0572   4
   4   2  -2 1128.64 55.1606   6
  -2   4   2 1080.66 55.0504   4
   2   2  -4 1093.81 55.1461   5
  -4  -2  -2 1107.10 54.9870   4
   4   2  -2 1100.36 55.0890   5
  -2  -4  -2 1066.13 55.1153   3
   2  -4  -2 901.993 45.3700   3
  -4  -2   2 887.707 45.2283   3
  -2   2  -4 841.893 45.3280   3
  -2   2  -4 875.595 45.3194   4
  -4  -2   2 958.650 45.3078   4
   2   4   2 938.641 45.4140   6
   4  -2  -2 882.092 45.3218   3
   4  -2  -2 907.125 45.3424   4
   2  -2  -4 882.488 45.2842   3
   2  -2  -4 872.400 45.3185   4
   2  -2  -4 906.931 45.3651   5
  -2   4  -2 854.472 45.2900   4
   4  -2  -2 929.355 45.2514   5
  -4   2  -2 813.364 45.3018   4
  -4   2  -2 888.742 45.1832   5
   2  -4  -2 956.055 45.3318   5
  -2  -4   2 923.162 45.2824   4
   2  -4  -2 917.178 45.2766   4
  -2  -4   2 950.854 45.2821   3
  -2  -4  -3 27.0205 1.90165   3
  -4  -3  -2 25.8580 1.50862   4
  -4   3   2 28.0891 1.82491   4
  -3  -2  -4 24.1543 1.78547   5
  -4  -3  -2 24.5388 1.99369   6
   2   4  -3 23.8775 1.90955   5
   2   4  -3 26.7624 2.00758   6
  -3  -2  -4 24.2362 1.53666   4
   2  -4   3 26.6534 1.91519   4
  -3   2   4 24.3718 1.72522   4
  -4  -3  -2 23.8439 1.83017   3
  -2  -4  -3 25.7408 1.89280   5
  -2  -4  -3 26.3785 1.79037   6
   3   2  -4 26.1338 1.85563   6
   4   3  -2 26.5949 2.03765   6
  -3  -2  -4 24.8832 1.88323   3
  -2   4   3 25.4961 1.59474   4
   4   3  -2 24.4334 1.80472   5
   3   2  -4 23.9096 1.93768   5
   3  -2   4 27.8136 1.95382   4
   4  -3   2 26.2943 1.88328   4
   2  -4  -3 26.9923 1.81943   5
  -4  -3   2 24.6096 1.67528   4
  -2   4  -3 25.0931 1.70978   5
   2   4   3 26.6154 1.37384   4
   2   4   3 25.9452 1.86923   6
   3  -2  -4 25.6623 1.63957   3
   3  -2  -4 24.3034 1.90450   4
   3  -2  -4 27.4281 1.81812   5
  -3   2  -4 23.6664 1.64573   5
  -4   3  -2 23.4165 1.87612   6
  -3   2  -4 22.1238 1.76424   3
  -4  -3   2 26.2104 1.54486   3
   3   2   4 26.4038 1.62485   4
   3   2   4 25.1784 1.84836   6
   4  -3  -2 25.4529 1.79596   3
   4  -3  -2 25.9358 1.86172   4
   4  -3  -2 26.5990 1.58947   5
   2  -4  -3 25.9702 1.72900   4
   2  -4  -3 24.8945 1.82083   3
  -2  -4   3 27.5859 1.76412   4
   4   3   2 24.9191 1.50386   4
   4   3   2 25.2379 1.96081   6
  -3  -2   4 26.5938 1.92563   6
  -2  -4   3 25.8340 2.05254   6
  -4   3  -2 25.7180 1.45236   5
  -4  -3   2 28.5470 2.03182   6
  -4   0  -3 190.728 9.57204   6
  -4   0  -3 182.599 9.35133   5
  -4   0  -3 169.815 9.37798   4
  -4   0  -3 198.227 9.51124   3
   0   3   4 186.499 9.34286   4
   3  -4   0 181.070 9.47915   3
   3  -4   0 176.751 9.40447   4
   4   0   3 195.657 9.57513   6
   4   0  -3 194.199 9.43696   5
   4   0  -3 185.076 9.33069   6
   4   0   3 171.390 9.40091   4
   4   0  -3 179.659 9.48436   4
  -4   0   3 178.074 9.41251   4
  -4   0   3 181.851 9.40162   6
  -3  -4   0 183.944 9.42769   3
  -3  -4   0 199.189 9.28859   4
  -3  -4   0 179.912 9.54351   6
  -3   4   0 169.509 9.37314   4
   0  -3  -4 182.367 9.45763   3
   0  -3  -4 183.332 9.50476   5
   0  -3   4 182.600 9.45220   4
   0  -3   4 176.944 9.53721   6
   0   3  -4 170.226 9.41146   4
   0   3  -4 189.643 9.50644   5
   0   3  -4 174.122 9.50260   6
   3   4   0 188.908 9.46557   5
   0   3   4 189.871 9.33723   6
   3   4   0 179.584 9.57910   6
   1  -3   4 101.516 5.40998   4
   1   3  -4 93.0364 5.43288   6
   1  -3   4 100.294 5.53326   6
  -1   3   4 107.854 5.37108   4
  -1   3   4 95.6000 5.11832   6
  -1   3   4 100.076 5.12890   6
   3  -4   1 105.720 5.44220   3
   3  -4   1 95.3860 5.37808   4
  -3  -4  -1 103.654 5.40445   3
  -3  -4  -1 102.409 5.14131   4
  -3  -4  -1 99.7773 5.47127   6
  -4  -1  -3 92.2500 5.27346   4
  -4  -1  -3 100.762 5.30250   5
  -4  -1  -3 106.483 5.51745   6
  -4   1   3 99.6817 5.25224   6
   4   1  -3 100.855 5.42845   4
   4   1  -3 107.500 5.40921   5
   4   1  -3 96.2139 5.34313   6
  -4  -1  -3 109.821 5.45689   3
   3   4  -1 113.618 5.43471   5
   3   4  -1 97.0101 5.51168   6
  -3   4   1 97.2926 5.29887   4
  -1  -3  -4 99.0321 5.42605   3
  -1  -3  -4 98.6567 5.42659   5
   4  -1   3 97.3295 5.37763   4
   4  -1   3 107.871 5.50495   6
   1   3  -4 104.736 5.46902   5
  -1  -3  -4 99.8423 5.26409   6
  -1   3  -4 86.5582 4.73840   4
  -1   3  -4 88.6220 4.79421   6
  -3  -4   1 91.8087 4.64126   3
   3  -4  -1 83.6682 4.65913   4
  -1  -3   4 79.1940 4.79380   6
   1   3   4 83.1070 4.73648   6
  -1   3  -4 92.0072 4.72505   5
   4   1   3 81.7062 4.61557   4
   4   1   3 90.6923 4.81427   6
  -3  -4   1 88.9818 4.84076   6
  -3   4  -1 81.2349 4.63136   4
  -3   4  -1 94.8642 4.56012   5
   3   4   1 86.9048 4.85809   6
   4  -1  -3 83.4272 4.77143   4
   4  -1  -3 89.3204 4.64985   5
  -3  -4   1 91.4026 4.57011   4
  -1  -3   4 89.6203 4.71680   4
  -4   1  -3 90.8225 4.55093   5
  -4   1  -3 92.6754 4.83834   6
   3  -4  -1 87.0298 4.74147   3
  -4   1  -3 90.0097 4.75437   3
  -4   1  -3 79.5024 4.64520   4
  -4  -1   3 88.3301 4.67589   4
  -4  -1   3 88.2950 4.73852   6
  -4  -1   3 88.9079 4.48309   3
   1   3   4 86.1999 4.52875   4
   1  -3  -4 84.5332 4.67787   3
   1  -3  -4 86.1908 4.73743   5
   3   4  -2 28.5633 1.94073   5
   3   4  -2 25.2991 2.03465   6
   4   2  -3 25.2990 1.87216   5
   4   2  -3 27.5062 1.95639   6
   4  -2   3 26.6534 1.93038   4
  -4   2   3 27.8794 1.51425   6
  -4  -2  -3 27.5500 1.96577   3
  -4  -2  -3 24.8783 1.61258   4
  -4  -2  -3 28.3145 1.80011   5
  -4  -2  -3 27.1448 2.02440   6
  -2   3   4 28.2963 1.71367   4
  -3   4   2 25.2867 1.68560   4
   3  -4   2 24.2215 1.89478   4
   2   3  -4 28.1864 2.01709   5
   2   3  -4 25.3859 1.97816   6
  -2  -3  -4 26.6619 1.95078   3
  -3  -4  -2 27.5416 1.93585   3
  -3  -4  -2 24.0755 1.40812   4
   2  -3   4 23.7936 1.96293   4
  -2  -3  -4 29.8874 1.83984   6
  -2  -3  -4 25.5028 1.90248   5
  -4  -2   3 24.7677 1.77288   4
   4   2   3 25.8058 1.63757   4
   4  -2  -3 28.6772 1.71249   5
  -4  -2   3 26.8878 1.44588   3
  -3  -4   2 27.3696 2.05368   6
  -2  -3   4 28.1016 1.83233   4
  -2  -3   4 26.6234 2.02170   6
  -2   3  -4 25.4380 1.74957   5
  -2   3  -4 25.8859 1.95548   6
  -3   4  -2 27.2720 1.61285   5
   2  -3  -4 27.6183 1.76189   3
   2  -3  -4 24.3872 1.79745   4
   2  -3  -4 25.7297 1.85313   5
   4   2   3 24.3157 1.95005   6
  -3  -4   2 26.5324 1.60678   3
  -3  -4   2 29.4050 1.74571   4
   4  -2  -3 26.9920 1.71846   3
   4  -2  -3 27.0385 1.98669   4
   2   3   4 25.3674 1.53769   4
   2   3   4 22.0963 1.80422   6
   3  -4  -2 24.6771 1.85786   3
   3  -4  -2 22.9680 1.77990   4
   3  -4  -2 24.8555 1.69302   5
  -4   2  -3 25.0118 1.86947   3
  -4   2  -3 25.5001 1.51375   5
   3   4   2 26.5573 1.39649   4
   3   4   2 24.0336 2.01032   6
  -4  -3  -3 128.610 6.79844   3
  -4  -3  -3 126.681 6.52278   4
  -4  -3  -3 126.823 6.71907   5
  -4  -3  -3 125.778 6.81883   6
   4  -3   3 123.946 6.75684   4
   4   3  -3 126.248 6.76938   5
   4   3  -3 125.213 6.85561   6
   3   4  -3 125.357 6.78765   5
   3   4  -3 122.493 6.83371   6
  -3  -4  -3 129.137 6.81159   3
  -3  -4  -3 125.251 6.44413   4
  -3  -4  -3 129.808 6.78584   5
  -3  -3  -4 133.925 6.82219   3
  -3  -3  -4 125.998 6.51778   4
  -3  -3  -4 128.699 6.77791   5
   3   3  -4 133.102 6.82683   5
   3   3  -4 122.022 6.79535   6
   3  -3   4 128.066 6.78767   4
  -3   3   4 123.387 6.73451   4
   3  -4   3 135.858 6.79663   4
  -3   4   3 124.322 6.61913   4
  -3   4  -3 123.616 6.52014   6
   3  -4  -3 123.074 6.44328   3
   3  -4  -3 124.677 6.39336   4
   3  -4  -3 124.069 6.39144   5
  -3  -3   4 118.977 6.54146   6
   3  -3  -4 121.467 6.37271   3
   3  -3  -4 120.984 6.43375   4
   3  -3  -4 121.778 6.41567   5
  -3  -4   3 119.769 6.57827   6
  -3   3  -4 119.857 6.33412   5
  -3   4  -3 124.181 6.31891   5
   3   3   4 124.995 6.23945   4
   3   3   4 118.060 6.46854   6
  -3   3  -4 122.285 6.52685   6
  -3   3  -4 114.103 6.53354   6
  -4   3  -3 118.688 6.23307   5
  -4   3  -3 110.890 6.49161   6
   3   4   3 122.236 6.14545   4
   3   4   3 122.357 6.53372   6
   4  -3  -3 118.836 6.39413   3
   4  -3  -3 122.462 6.46087   4
   4  -3  -3 125.068 6.34156   5
  -4  -3   3 120.962 6.19898   3
  -4  -3   3 121.760 6.56573   6
   4   3   3 124.615 6.22517   4
   4   3   3 117.350 6.52108   6
  -4  -4   0 2930.81 145.942   1
  -4  -4   0 2911.30 242.667   2
  -4   0  -4 2654.53 144.812   1
  -4   0  -4 2530.75 231.871   2
  -4   0   4 2972.07 142.745   1
  -4   0   4 3020.22 209.781   2
  -4   4   0 2585.47 141.861   1
  -4   4   0 2770.32 210.988   2
   0  -4  -4 2611.26 176.533   2
   0  -4  -4 2799.48 182.553   2
   0  -4   4 2468.64 144.731   1
   0  -4   4 2751.95 233.270   2
   0   4  -4 2802.45 145.860   1
   0   4  -4 2565.04 219.860   2
   0   4   4 2596.54 140.550   1
   0   4   4 2877.93 190.852   2
   4  -4   0 2580.75 142.143   1
   4  -4   0 2703.39 202.980   2
   4   0  -4 2518.69 141.768   1
   4   0  -4 2634.65 197.537   2
   4   0   4 2930.31 146.731   1
   4   0   4 2746.40 246.499   2
   4   4   0 2627.34 145.799   1
   4   4   0 3077.35 248.384   2
  -4  -4  -1 18.4801 1.56026   3
  -4  -4  -1 18.6829 1.14285   4
   1   4  -4 16.8205 1.62927   5
   1   4  -4 16.9659 1.72404   6
   4  -1   4 17.6629 1.61289   4
  -4  -1  -4 16.5335 1.29322   4
  -4  -1  -4 19.1164 1.43744   5
  -4  -1  -4 23.0632 1.84593   6
   4   4  -1 17.9323 1.59942   5
   4   1  -4 16.7802 1.48380   6
  -4   1   4 18.3189 1.31003   6
   4   1  -4 17.2211 1.61778   5
  -1  -4  -4 20.2093 1.68923   3
  -1  -4  -4 17.4162 1.64985   5
  -1  -4  -4 17.5363 1.25116   6
   1  -4   4 18.7828 1.69752   4
   1  -4   4 18.3120 1.83640   6
   4  -1   4 17.5027 1.72227   6
   4  -4   1 17.4817 1.61406   4
  -1   4   4 17.4592 1.35979   4
  -1   4   4 17.7942 1.11152   6
  -1  -4   4 35.8633 2.51774   6
   1  -4  -4 36.5118 2.33346   3
   1  -4  -4 34.0489 2.13074   4
   1  -4  -4 35.2527 2.35949   5
  -4   1  -4 36.7382 2.11359   5
  -4   1  -4 35.3854 2.48045   6
  -4   1  -4 35.5779 2.36340   3
  -1   4  -4 35.7671 2.32317   5
   1   4   4 36.9850 1.97426   4
   1   4   4 35.7135 2.00835   4
   1   4   4 33.6566 2.23596   6
   4  -4  -1 37.0460 2.38069   3
   4  -4  -1 37.4714 2.30546   4
  -1  -4   4 36.1235 2.29057   4
   4  -1  -4 36.4607 2.05896   3
   4  -1  -4 35.3248 2.46095   4
   4  -1  -4 34.8384 2.27587   5
  -4  -4   1 33.7736 2.16398   3
  -4  -4   1 37.3545 2.16482   4
  -4  -4   1 35.8551 2.54003   6
  -1  -4   4 35.2693 2.03838   3
  -4   4  -1 35.7160 1.98007   5
   4   1   4 35.3169 2.20454   4
  -4  -1   4 35.6818 2.34974   6
   4   4   1 37.1751 2.02541   4
   4   4   1 36.2278 2.56308   6
  -4  -4  -2 481.075 24.0053   3
  -4  -4  -2 473.016 23.7541   4
  -4  -4  -2 479.126 24.0516   6
   4  -2   4 461.098 23.9740   4
   4   2  -4 470.708 24.0204   5
  -4  -2  -4 480.006 24.0271   3
  -4  -2  -4 447.593 23.8267   4
  -4  -2  -4 468.991 23.9450   5
  -4  -2  -4 486.361 24.0407   6
   4   4  -2 462.004 23.9793   5
   4   4  -2 469.752 24.0985   6
  -2  -4  -4 480.890 23.9183   6
  -4   2   4 470.644 23.7471   6
   2   4  -4 464.932 24.0379   5
  -2  -4  -4 466.154 24.0285   3
  -2  -4  -4 478.357 24.0210   5
   2  -4   4 465.708 23.9761   4
   4   2  -4 476.022 23.9999   6
   4  -4   2 464.290 23.9651   4
   2   4  -4 487.220 24.0598   6
  -2   4   4 471.985 23.8566   4
  -4   2  -4 442.378 23.6749   3
  -2   4  -4 488.806 23.7506   6
   2  -4  -4 468.760 23.6605   3
   2  -4  -4 448.292 23.5801   4
   2  -4  -4 485.523 23.6868   5
  -4   2  -4 459.036 23.5336   5
  -4   2  -4 464.262 23.7490   6
  -2  -4   4 479.059 23.7694   6
   2   4   4 471.001 23.4455   4
   2   4   4 454.533 23.7002   6
   4  -4  -2 454.305 23.6657   3
   4  -4  -2 475.377 23.6294   4
   4  -4  -2 479.818 23.5488   5
  -4   4  -2 468.511 23.4917   5
  -2  -4   4 461.900 23.6160   4
   4  -2  -4 468.961 23.5690   3
   4  -2  -4 445.117 23.6709   4
   4  -2  -4 464.950 23.6227   5
  -4  -4   2 461.758 23.5359   3
  -4  -4   2 489.273 23.5724   4
  -4  -4   2 474.007 23.7815   6
  -2  -4   4 447.213 23.4703   3
   4   2   4 459.289 23.5357   4
   4   2   4 461.002 23.7226   6
  -2   4  -4 461.598 23.6295   5
  -4  -2   4 463.215 23.7078   6
   4   4   2 466.513 23.4437   4
   4   4   2 471.871 23.7869   6
  -4  -4  -3 130.584 6.88825   3
  -4  -4  -3 122.343 6.52415   4
  -4  -3  -4 132.482 6.90210   3
  -4  -3  -4 125.355 6.58453   4
  -4  -3  -4 129.952 6.82599   5
  -4  -3  -4 125.553 7.06314   6
   4  -3   4 127.523 6.87078   4
   4   3  -4 125.492 6.89569   5
   4   3  -4 127.956 6.92261   6
   4  -4   3 125.711 6.86388   4
   4   4  -3 124.919 6.86492   5
   4   4  -3 128.528 6.97184   6
   3   4  -4 115.964 7.04757   5
  -3  -4  -4 137.142 6.94100   3
  -3  -4  -4 130.367 6.53205   4
  -3  -4  -4 128.260 6.87947   5
  -3  -4  -4 133.721 6.84407   6
   3   4  -4 126.180 6.91863   6
   3  -4   4 132.830 6.89286   4
  -3   4  -4 109.585 5.66580   5
  -3   4  -4 105.129 5.86556   6
   3  -4  -4 103.033 5.73196   3
   3  -4  -4 108.128 5.75207   4
   3  -4  -4 105.285 5.75048   5
  -4  -4   3 112.270 5.53434   3
  -3  -4   4 112.515 5.73613   4
  -3  -4   4 110.454 5.95294   6
  -4   3  -4 105.489 5.80219   3
   3   4   4 105.223 5.46737   4
   3   4   4 106.848 5.81188   6
   4  -4  -3 101.611 5.73302   3
   4  -4  -3 108.401 5.75413   4
   4  -4  -3 109.868 5.66686   5
  -4  -4   3 106.592 5.94380   6
  -4   3  -4 107.354 5.59005   5
  -4   3  -4 101.423 5.86001   6
   4  -3  -4 108.000 5.68506   3
   4  -3  -4 106.009 5.82339   4
   4  -3  -4 106.053 5.71347   5
  -3  -4   4 107.332 5.47552   3
  -4  -3   4 102.382 5.42135   3
  -4  -3   4 106.173 5.90368   6
   4   3   4 107.797 5.54174   4
   4   3   4 105.475 5.86378   6
  -4   4  -3 104.410 5.55140   5
   4   4   3 104.052 5.46393   4
   4   4   3 108.430 5.91087   6
  -4  -4  -4 713.588 35.3150   3
  -4  -4  -4 681.244 35.0086   4
   4   4  -4 691.601 35.3131   5
   4   4  -4 680.117 35.3711   6
   4  -4   4 712.906 35.2834   4
  -4   4  -4 904.401 45.1297   6
  -4   4  -4 882.302 45.1325   6
   4  -4  -4 864.391 45.0133   3
   4  -4  -4 875.521 45.0259   4
   4  -4  -4 894.388 45.0017   5
  -4   4  -4 879.630 44.9176   5
  -4  -4   4 908.751 44.8178   3
  -4  -4   4 909.763 45.1615   6
   4   4   4 906.028 44.8228   4
   4   4   4 887.936 45.1202   6
  -5   0   0 0.12478 0.58080   3
  -5   0   0 0.23297 0.49962   4
  -5   0   0 0.13521 0.67613   6
   0  -5   0 0.15180 0.69891   3
   0  -5   0 0.12060 0.44227   4
   0  -5   0 1.17893 0.56996   6
   0   0  -5 1.41708 0.51244   3
   0   0  -5 0.14845 0.71555   5
   0   0  -5 -0.1042 0.48423   6
   0   0  -5 0.18484 0.51602   6
   0   0   5 0.11039 0.57298   4
   0   0   5 0.29223 0.58224   6
   0   0   5 0.61457 0.68772   6
   0   5   0 1.10288 0.37651   4
   5   0   0 2.68396 0.73485   4
   5   0   0 0.81932 0.36164   5
   5   0   0 1.62253 0.61851   6
  -5  -1   0 28.4717 1.89329   3
  -5  -1   0 33.3447 1.86182   4
  -5  -1   0 28.0685 2.10297   6
  -5   1   0 34.7596 1.96458   4
  -5   1   0 27.4182 2.01507   6
  -1   0  -5 28.2072 1.88196   3
  -1   0  -5 30.6150 1.85457   4
  -1   0  -5 26.4858 1.99996   5
  -1   0  -5 35.2599 1.98533   6
   0  -5  -1 29.7185 2.05016   3
   0  -5  -1 32.3746 1.70978   4
   0  -5  -1 33.3540 1.84675   6
   0  -5   1 28.2909 1.96775   3
   0  -5   1 32.6199 1.83148   4
   0  -5   1 27.9618 1.91443   6
   0   5  -1 30.4508 1.76899   4
   0   5  -1 28.4980 1.93722   5
   0   5  -1 35.3506 2.07343   6
   0   5   1 34.3835 1.68603   4
   0   5   1 34.1271 1.94950   6
   1   0  -5 29.6630 1.73604   3
   1   0  -5 26.4111 2.01764   5
   1   0  -5 34.2646 1.83905   6
   1   0  -5 27.5530 1.82707   6
   1   0   5 28.6779 1.95621   4
   1   0   5 27.5792 1.98007   6
   5  -1   0 29.3239 1.97250   4
   5  -1   0 26.8665 1.58918   5
   5  -1   0 27.5049 1.91913   6
   5   1   0 31.3862 1.94190   4
   5   1   0 28.2895 1.76138   5
   5   1   0 30.4338 2.04652   6
   5  -2   0 23.2295 1.74188   4
   5   2   0 25.1137 1.65123   4
   5   2   0 23.2001 1.57146   5
   2   0  -5 22.4886 1.36250   3
   2   0  -5 26.7899 1.88607   5
   2   0  -5 22.9048 1.50765   6
   2   0  -5 25.7174 1.51003   6
   2   0   5 24.6791 1.70559   4
   2   0   5 24.3206 1.84135   6
   0   5   2 22.5445 1.34732   4
   0   5   2 22.0055 1.63481   6
   0   5  -2 24.5940 1.53964   4
   0   5  -2 26.5019 1.77298   5
  -5  -2   0 27.4975 1.63930   3
  -5  -2   0 24.9533 1.55455   4
  -5   2   0 25.7058 1.74388   6
  -2   0  -5 25.4912 1.73954   3
  -2   0  -5 22.6195 1.57877   4
  -2   0  -5 24.9139 1.72682   5
  -2   0  -5 23.1952 1.77697   6
  -2   0   5 20.5341 1.63803   6
   0  -5  -2 25.2516 1.81820   3
   0  -5  -2 22.7713 1.37640   4
   0  -5  -2 21.4687 1.43458   6
   0  -5   2 28.7401 1.70201   3
   0  -5   2 21.2795 1.63034   4
   0  -5   2 21.4120 1.83551   6
   0   5  -2 21.0942 1.83639   6
   5   3   0 79.3426 4.30516   4
   3   0   5 84.1815 4.53501   6
  -3   0  -5 73.4207 4.37115   4
   5  -3   0 80.4809 4.42538   4
   3   0  -5 87.2366 4.13592   3
   3   0  -5 90.4281 4.52684   5
   3   0  -5 78.4447 4.19797   6
   3   0  -5 79.4617 4.19494   6
   3   0   5 75.0335 4.41195   4
  -5   3   0 81.6302 4.06312   5
  -5   3   0 81.2974 4.34669   6
  -3   0  -5 86.1200 4.45348   3
  -3   0  -5 80.4486 4.51420   6
  -3   0  -5 83.7152 4.38048   5
   0  -5  -3 82.9363 4.49493   3
   0  -5  -3 77.5347 4.16217   4
   0  -5  -3 81.5292 4.47704   5
   0  -5   3 87.8503 4.35173   3
   0  -5   3 69.2131 4.36370   4
   0   5  -3 71.4411 4.29296   4
   0   5  -3 85.6187 4.47226   5
   0   5  -3 72.8664 4.51768   6
   0   5   3 77.2046 4.13676   4
   0   5   3 77.4989 4.29640   6
  -5  -3   0 83.8956 4.36436   3
  -5  -3   0 76.8966 4.23228   4
   5   3   0 75.2540 4.57626   6
   5   3   0 86.4842 4.37528   5
  -3   0   5 78.4240 4.33443   6
  -5  -3   0 78.7975 4.59218   6
   4   0   5 69.9984 4.46861   4
   0  -5  -4 78.1567 4.55757   5
   5   4   0 85.1903 4.47852   5
  -5  -4   0 83.6792 4.42843   3
  -4   0  -5 85.0923 4.41391   5
  -4   0  -5 82.4005 4.64659   6
  -4   0   5 76.3643 4.38953   6
   0  -5  -4 80.5745 4.55973   3
   0   5  -4 89.6860 4.58522   5
   0   5   4 80.4801 4.20672   4
   4   0  -5 90.7201 4.59828   5
   4   0  -5 76.2276 4.20050   6
   5   4   0 77.7926 4.33955   4
   0  -5   4 90.4827 4.38230   3
   0  -5   4 69.4866 4.45510   4
  -5  -4   0 78.5121 4.67991   6
  -5   4   0 85.4979 4.19411   5
  -4   0  -5 90.4622 4.61063   3
   0   5   4 77.9091 4.33573   6
   4   0   5 80.6181 4.64003   6
   5  -4   0 72.8179 4.47794   4
   0  -5   4 71.1625 4.62051   6
   5   0  -1 38.0500 1.92931   5
   5   0  -1 35.9050 2.09031   6
  -5   0  -1 37.3588 2.11474   3
  -5   0  -1 32.2763 2.01247   4
  -5   0  -1 36.5371 2.30907   6
  -5   0   1 34.4060 1.97459   3
  -5   0   1 32.9182 2.03498   4
  -5   0   1 36.6329 2.18068   6
  -1  -5   0 34.4876 2.12709   3
   0  -1   5 31.2300 2.18856   6
   0   1  -5 35.0117 1.92573   3
   0   1  -5 34.9772 2.20134   5
   0   1  -5 30.9721 2.09267   6
  -1  -5   0 34.7751 1.84859   4
   5   0   1 37.5268 2.09540   4
  -1   5   0 29.5878 1.90009   4
   0  -1   5 31.2229 2.09412   4
   0  -1  -5 29.2208 1.90219   6
   0  -1  -5 36.3248 1.94769   6
   5   0  -1 31.5216 2.11509   4
   1  -5   0 30.6594 2.02837   6
   1   5   0 31.5604 1.81038   4
   1   5   0 32.2451 2.16457   6
   0  -1  -5 31.7372 1.99979   3
   0   1   5 31.1292 2.04065   6
   1  -5   0 28.8499 1.95730   4
   1  -5   0 37.3596 2.20871   3
   0   1   5 31.0974 2.02083   4
   1  -1   5 692.079 35.9548   6
   1  -1   5 712.752 35.8973   4
  -1  -1  -5 690.742 35.8909   3
  -5   1   1 717.222 35.8938   6
  -1   1   5 682.767 35.8186   6
   1   1  -5 707.840 35.9059   6
   5  -1   1 717.625 35.8794   4
   5  -1   1 645.704 35.6835   5
  -1   1   5 708.600 35.8238   6
   1   5  -1 701.721 35.7730   4
  -5  -1  -1 718.544 35.8399   4
  -5  -1  -1 735.392 36.0019   6
   1   1  -5 732.103 35.8814   6
   5  -1   1 750.182 35.9504   6
   5   1  -1 699.933 35.8273   5
   5   1  -1 726.916 35.9328   6
  -1  -1  -5 726.341 35.9478   5
  -1  -1  -5 747.534 35.8710   6
   1   5  -1 708.887 35.9152   5
  -1  -5  -1 691.732 35.9332   3
  -1  -5  -1 742.847 35.8826   6
   5   1  -1 701.359 35.8810   4
   1   1  -5 672.261 35.7547   3
   1  -5   1 673.420 35.8293   4
  -1   5   1 676.117 35.7681   4
  -5  -1  -1 729.381 35.9218   3
  -1  -1  -5 752.064 35.8659   6
   1   5  -1 747.801 35.9780   6
   1   1  -5 707.038 35.9744   5
   1  -5   1 709.748 35.9203   3
   1  -5  -1 788.321 40.0347   4
   1  -5  -1 810.116 40.2002   3
  -1   5  -1 788.421 40.1173   5
  -1  -1   5 765.140 40.1585   6
  -1   1  -5 746.206 40.0948   3
  -1   5  -1 816.752 40.1653   6
  -5   1  -1 802.628 40.2093   6
   1   5   1 787.826 39.9506   4
   1   5   1 796.204 40.1726   6
  -1   1  -5 793.379 40.1956   4
  -1   1  -5 798.685 40.1815   5
  -1  -1   5 766.466 40.1357   4
  -5  -1   1 773.382 40.0857   3
  -5  -1   1 809.595 40.1020   4
   1   1   5 781.028 40.2797   6
  -1  -5   1 820.012 40.1458   3
  -1  -5   1 785.059 40.0403   4
  -5   1  -1 753.321 40.1497   3
  -5   1  -1 846.546 40.2229   4
   5   1   1 835.075 40.2245   6
   1  -1  -5 770.069 40.0622   3
   1  -1  -5 792.457 40.2005   5
   1  -1  -5 810.201 39.9771   6
   5  -1  -1 785.012 40.1395   4
   5  -1  -1 818.969 40.0977   6
  -1   1  -5 831.331 40.1855   6
  -1   1  -5 817.055 40.2026   6
  -1   5  -1 786.627 40.0612   4
   5  -2   1 93.9501 5.02501   4
   5   2  -1 96.3286 4.99160   4
   1  -5   2 83.1770 4.95987   4
   1  -5   2 85.1311 5.08335   6
   5   2  -1 98.4139 4.95551   5
   5   2  -1 92.8038 5.10179   6
   2  -1   5 93.5970 5.12200   6
  -5   2   1 100.181 4.96227   6
  -2  -1  -5 96.0366 5.04558   3
  -2  -1  -5 89.2460 4.89923   4
  -2  -1  -5 98.9476 5.04250   5
   2  -1   5 94.1578 5.04184   4
   2   1  -5 102.692 5.14052   5
   2   1  -5 89.8943 4.94669   6
   1   5  -2 89.7980 4.86991   4
  -1  -5  -2 98.2853 5.09434   3
  -5  -2  -1 100.242 5.01789   3
  -5  -2  -1 90.0035 4.87905   4
  -1  -5  -2 90.4143 4.91864   6
  -2   1   5 89.0754 4.87100   6
  -1   5   2 88.0313 4.80613   4
  -1   5   2 86.7292 4.85408   6
  -1  -5  -2 92.4301 4.71860   4
  -5  -2  -1 94.4747 5.16906   6
   1   5  -2 85.7695 5.09542   6
   1   5  -2 102.426 5.05570   5
   1  -5  -2 106.861 5.62193   3
   1  -5  -2 103.844 5.39899   4
   2   1   5 95.6599 5.48181   4
  -1   5  -2 106.976 5.54267   5
  -5  -2   1 108.234 5.45930   3
  -5  -2   1 106.232 5.47074   4
  -2  -1   5 97.4639 5.56699   6
  -2   1  -5 112.958 5.56901   3
  -2   1  -5 109.965 5.56582   5
  -2   1  -5 100.546 5.62058   6
  -2   1  -5 111.954 5.69062   6
   2   1   5 109.997 5.61773   6
  -5   2  -1 108.179 5.62005   6
   5  -2  -1 99.7865 5.57266   4
   5  -2  -1 106.357 5.31796   5
  -1  -5   2 117.223 5.52309   3
  -1  -5   2 101.544 5.46711   4
  -1  -5   2 93.4661 5.62727   6
  -1   5  -2 96.0345 5.61153   6
   5   2   1 100.441 5.66248   6
   5   2   1 102.145 5.45428   4
  -1   5  -2 98.9169 5.45588   4
   2  -1  -5 100.308 5.39877   3
   2  -1  -5 106.444 5.63108   5
  -5  -2   1 102.696 5.66789   6
   1   5   2 99.0052 5.55391   6
   1   5   2 108.095 5.26279   4
   1   5  -3 557.146 28.9384   6
   1  -5   3 553.746 28.8563   4
   1   5  -3 543.868 28.8980   5
  -5  -3  -1 570.153 28.8733   3
   1   5  -3 535.025 28.7760   4
   1  -5   3 553.889 28.8439   3
   3  -1   5 560.637 28.8696   4
   3  -1   5 611.383 29.0055   6
   3   1  -5 572.663 28.9550   5
   3   1  -5 575.785 28.8315   6
  -3   1   5 599.420 28.7564   6
  -1  -5  -3 548.651 28.9155   3
  -1  -5  -3 578.973 28.9302   5
  -1   5   3 571.327 28.7167   4
   5  -3   1 558.204 28.8617   4
   5   3  -1 577.465 28.8228   4
   5   3  -1 566.265 28.8505   5
   5   3  -1 586.774 29.0069   6
  -3  -1  -5 539.920 28.7744   4
  -1  -5  -3 584.885 28.7482   6
  -5  -3  -1 604.370 28.8083   4
  -5  -3  -1 578.489 28.9774   6
  -3  -1  -5 590.246 28.9218   6
   1  -5   3 555.370 28.9488   6
  -3  -1  -5 562.686 28.9064   3
  -3  -1  -5 564.320 28.8670   5
  -1   5   3 598.158 28.7152   6
  -5   3   1 554.105 28.7739   6
  -5   3  -1 566.245 30.9724   5
  -1  -5   3 617.577 31.1643   3
  -5   3  -1 619.621 31.2500   6
  -3   1  -5 614.510 31.2072   5
  -3   1  -5 626.276 31.3335   6
  -1  -5   3 599.193 31.1887   4
  -1  -5   3 610.581 31.3290   6
   5   3   1 593.092 31.1143   4
  -1   5  -3 604.159 31.2442   5
  -1   5  -3 627.831 31.3100   6
   5  -3  -1 660.973 31.1965   5
  -3  -1   5 678.929 31.2684   6
  -5  -3   1 597.368 31.1605   3
  -5  -3   1 616.264 31.1411   4
   1  -5  -3 608.832 31.2883   3
   1  -5  -3 638.122 31.2847   5
   5   3   1 605.920 31.3468   6
  -3   1  -5 584.336 31.2498   3
   1   5   3 647.420 31.3947   6
   1  -5  -3 607.784 31.1098   4
   3  -1  -5 621.296 31.1530   3
  -5  -3   1 634.534 31.3645   6
   3   1   5 621.189 31.1925   4
   3   1   5 637.650 31.3248   6
   5  -3  -1 608.037 31.2341   4
   1   5   3 598.217 30.9999   4
   3  -1  -5 620.366 31.2834   5
  -4  -1  -5 213.084 10.3765   3
  -4  -1  -5 210.225 10.2699   5
   1   5  -4 181.791 10.3730   6
  -5  -4  -1 203.750 10.4303   6
  -1  -5  -4 188.266 10.0636   6
   5  -4   1 188.960 10.2793   4
   4  -1   5 190.970 10.2955   4
   4  -1   5 213.476 10.4660   6
   4   1  -5 211.135 10.3928   5
   1   5  -4 179.874 10.6493   5
  -4  -1  -5 194.005 10.2295   4
   1  -5   4 183.845 10.2834   4
   1  -5   4 181.752 10.3928   6
  -5  -4  -1 206.634 10.2961   3
  -5  -4  -1 202.743 10.0819   4
  -1   5   4 190.800 10.0596   6
   5   4  -1 198.120 10.4872   6
  -4   1   5 207.773 10.1448   6
  -1  -5  -4 195.788 10.3486   3
  -4  -1  -5 201.377 10.3944   6
   5   4  -1 207.474 10.2088   4
   1  -5  -4 192.756 10.3601   5
   1   5   4 191.143 10.0405   4
  -4  -1   5 196.384 10.3132   6
  -4   1  -5 208.771 10.3863   3
  -4   1  -5 201.787 10.2243   5
  -4   1  -5 200.365 10.4403   6
   1   5   4 199.930 10.0478   4
   1   5   4 196.422 10.2724   6
  -5  -4   1 196.633 10.2142   3
  -5  -4   1 206.486 10.1599   4
  -5  -4   1 194.304 10.4517   6
  -1  -5   4 212.478 10.1753   3
  -1  -5   4 203.708 10.3059   4
  -1  -5   4 183.656 10.4330   6
   4  -1  -5 212.645 10.1323   3
   4  -1  -5 186.492 10.3492   4
   1  -5  -4 193.589 10.3448   3
   1  -5  -4 189.889 10.1536   4
   5   4   1 194.954 10.1344   4
   5   4   1 192.966 10.4805   6
  -1   5  -4 203.753 10.3340   5
   4   1   5 174.523 10.2225   4
   4   1   5 208.002 10.4353   6
   5  -4  -1 214.370 10.4136   3
   5  -4  -1 188.426 10.2890   4
  -5   4  -1 203.555 10.2980   6
   4  -1  -5 206.320 10.3526   5
  -2   5   0 24.1561 1.45813   4
  -5   0  -2 18.0223 1.84941   6
   0  -2   5 20.7578 1.67837   4
   0  -2   5 22.5223 1.79772   6
   0   2  -5 17.7101 1.34737   3
   0   2  -5 16.2716 1.68193   5
   0   2  -5 25.0906 1.73407   6
  -5   0  -2 18.9535 1.63161   3
  -5   0  -2 22.5454 1.52904   4
   0   2   5 20.3204 1.47105   6
   2  -5   0 20.1570 1.68464   3
   2  -5   0 23.3477 1.54431   4
   2   5   0 21.5851 1.66416   5
   2   5   0 23.6834 1.80795   6
   5   0  -2 20.5958 1.76900   4
   5   0  -2 20.0379 1.46262   5
   5   0  -2 19.6028 1.50166   6
   5   0   2 24.6467 1.60288   4
   5   0   2 21.7516 1.78854   6
  -2   5   0 25.1010 1.58962   6
   0  -2  -5 23.7563 1.25849   6
   0   2   5 22.0886 1.50063   4
  -2  -5   0 21.4331 1.94219   6
   0  -2  -5 22.1196 1.29343   6
   0  -2  -5 19.1205 1.71781   5
  -2  -5   0 23.3902 1.64423   3
  -2  -5   0 21.4918 1.27263   4
  -5   0   2 19.4651 1.62106   6
   0  -2  -5 23.5031 1.58103   3
   1   2  -5 79.5746 4.89677   5
   1   2  -5 95.9040 4.83318   6
   1  -2   5 91.8765 4.83728   4
   1  -2   5 87.0519 4.93609   6
  -2  -5  -1 88.0320 4.82445   3
  -2  -5  -1 94.3035 4.49615   4
   2  -5   1 97.7383 4.77683   4
  -5  -1  -2 82.9524 4.81438   3
  -5  -1  -2 95.9860 4.71215   4
  -5  -1  -2 86.9100 4.95971   6
   5   1  -2 85.5326 4.73611   5
  -2   5   1 94.2402 4.66477   4
  -5   1   2 80.7332 4.72472   6
  -1  -2  -5 90.9849 4.81761   3
  -1  -2  -5 83.7988 4.83342   5
  -1  -2  -5 89.8795 4.69722   6
  -1   2   5 93.5068 4.62546   6
  -1   2   5 81.7686 4.61134   6
   2   5  -1 82.0661 4.81318   5
  -2  -5  -1 86.7533 4.48629   4
   5  -1   2 86.4461 4.88070   6
   5   1  -2 82.6533 4.82286   4
   5  -1   2 92.5837 4.79253   4
   2   5  -1 90.2843 4.92810   6
  -1   2   5 87.0173 4.75001   4
   5   1  -2 87.0141 4.79115   6
  -2   5   1 94.4726 4.70123   6
  -5   1  -2 80.0805 4.92167   3
  -5   1  -2 87.7623 4.68620   5
  -5   1  -2 85.5462 5.01614   6
  -2   5  -1 102.253 4.83658   4
   2   5   1 92.3737 5.01681   6
  -5  -1   2 79.8013 4.74154   3
  -5  -1   2 89.0461 4.95971   6
   5  -1  -2 87.5839 4.75354   6
  -1   2  -5 80.2551 4.92937   5
  -1  -2   5 97.4140 5.00527   6
  -1  -2   5 97.2537 4.94337   4
   1  -2  -5 98.6952 4.85843   3
   1  -2  -5 91.1105 4.97144   5
  -2  -5   1 92.9936 4.88149   3
  -2  -5   1 94.5242 4.75579   4
  -2  -5   1 98.3873 5.03644   6
   5  -1  -2 94.8436 4.97553   4
   5  -1  -2 81.2822 4.74918   5
   2  -5  -1 86.2025 4.96915   3
   2  -5  -1 98.0350 4.82045   4
  -2   5  -1 84.9551 4.81173   5
  -2   5  -1 100.661 4.95361   6
   5   1   2 91.2989 5.01996   6
   1   2   5 96.7179 4.81488   4
   1   2   5 88.2891 4.87390   6
   5   1   2 95.0682 4.83543   4
  -5  -2  -2 313.052 16.1132   4
   2  -2   5 313.225 16.2500   4
   5   2  -2 316.855 16.2090   5
   5   2  -2 304.266 16.2800   6
  -5  -2  -2 330.323 16.2663   3
   2   5  -2 316.560 16.3223   6
  -2   5   2 321.877 16.0714   6
  -5   2   2 313.973 16.1260   6
  -2  -5  -2 326.706 16.2844   3
  -2  -5  -2 324.992 16.2282   6
   5  -2   2 314.052 16.2147   4
  -2   5   2 308.159 16.1014   4
   2   2  -5 320.745 16.2418   6
   5  -2   2 323.378 16.2929   6
  -2  -2  -5 315.207 16.1945   6
  -2  -2  -5 320.049 16.2735   3
  -2  -2  -5 307.521 16.1011   4
  -2  -2  -5 321.251 16.2689   5
   2   2  -5 313.160 16.3153   5
  -5  -2  -2 312.814 16.3324   6
   5   2  -2 317.408 16.2299   4
  -2   2   5 339.482 16.3145   4
  -2   2   5 321.612 16.0300   6
  -2   2   5 308.462 16.0258   6
   2   5  -2 305.760 16.2469   5
   2  -5   2 323.332 16.2115   4
   2  -5   2 321.492 16.2568   3
  -2   2  -5 309.260 16.3033   3
  -2  -5   2 325.553 16.4289   6
  -2  -2   5 312.416 16.3766   6
  -5   2  -2 312.686 16.3879   6
  -2   5  -2 321.365 16.3328   4
   2  -5  -2 332.276 16.3843   3
   2  -2  -5 318.865 16.3681   5
  -2  -5   2 305.456 16.2223   4
  -5   2  -2 311.052 16.0900   5
  -5  -2   2 321.890 16.2021   3
  -5  -2   2 347.220 16.3554   4
  -5  -2   2 327.344 16.4275   6
   2   5   2 309.142 16.3821   6
   2   2   5 322.479 16.2253   4
  -2   2  -5 330.384 16.4015   6
  -2   2  -5 298.871 16.3978   6
  -2  -5   2 333.027 16.2697   3
  -5   2  -2 318.070 16.3594   3
   5   2   2 299.589 16.4006   6
   2  -5  -2 312.912 16.2247   4
   2  -5  -2 335.461 16.3259   5
  -2   5  -2 314.440 16.2694   5
  -2   5  -2 329.335 16.3837   6
  -2   2  -5 318.333 16.3250   5
   2  -2  -5 315.465 16.2356   3
   2   2   5 318.078 16.3390   6
   5   2   2 323.628 16.2175   4
   5  -2  -2 315.181 16.3323   4
   5  -2  -2 331.228 16.1910   5
  -3   2   5 191.633 10.1660   6
  -3   2   5 210.514 10.1804   6
   5   3  -2 203.931 10.4196   5
  -5  -3  -2 206.985 10.5506   6
  -2  -5  -3 202.638 10.4899   3
  -2  -5  -3 199.667 10.3762   6
   3   2  -5 197.880 10.5141   5
   3   2  -5 200.864 10.4306   6
   5   3  -2 199.857 10.5599   6
  -2   5   3 201.996 10.2732   4
  -5  -3  -2 212.922 10.4722   3
  -5  -3  -2 202.179 10.2583   4
  -5   3   2 191.650 10.2525   6
  -3  -2  -5 200.860 10.4842   3
  -3  -2  -5 189.757 10.2635   4
  -3  -2  -5 205.925 10.4567   5
   2   5  -3 203.269 10.4852   5
   2   5  -3 202.071 10.5410   6
   5   3  -2 207.200 10.4067   4
   3  -2   5 199.992 10.4676   4
   5  -3   2 192.760 10.4279   4
   2  -5   3 196.698 10.4274   4
  -2   5  -3 232.573 11.8507   5
   2  -5  -3 237.552 11.9385   3
   2  -5  -3 225.774 11.7761   4
  -2  -5   3 222.219 11.8072   4
   3  -2  -5 236.358 11.9262   5
  -2  -5   3 241.632 11.7674   3
   3  -2  -5 240.120 11.7780   3
  -3  -2   5 234.430 11.9488   6
  -5  -3   2 236.847 12.0258   6
   2  -5  -3 226.808 11.8783   5
   2   5   3 214.708 11.9426   6
  -5  -3   2 237.848 11.7446   3
  -5  -3   2 227.732 11.7874   4
   3   2   5 230.193 11.7824   4
  -5   3  -2 227.464 11.6182   5
  -5   3  -2 219.889 11.9145   6
  -2   5  -3 234.320 11.9765   6
   5  -3  -2 238.544 11.9222   3
   5  -3  -2 224.966 11.8880   4
   5  -3  -2 237.334 11.7196   5
  -3   2  -5 227.936 11.9618   6
  -3   2  -5 226.150 11.9937   6
  -2  -5   3 233.547 12.0064   6
  -3   2  -5 216.300 11.8823   3
  -3   2  -5 227.288 11.8315   5
   5   3   2 233.224 11.7207   4
   5   3   2 225.280 12.0079   6
   3   2   5 229.288 11.9305   6
  -2  -5  -4 122.799 6.06882   6
   4   2  -5 112.281 6.17545   6
  -5  -4  -2 112.501 6.18493   3
   4  -2   5 126.499 6.25275   4
  -2  -5  -4 112.527 6.23375   5
  -2  -5  -4 111.649 6.25228   3
  -4   2   5 110.743 5.86753   6
   5  -4   2 121.872 6.21324   4
   5   4  -2 102.943 6.16047   5
   5   4  -2 109.646 6.36330   6
  -5  -4  -2 115.704 6.31424   6
   4   2  -5 102.070 6.25461   5
  -2   5   4 115.460 5.96150   4
  -4  -2  -5 112.466 6.23881   3
  -4  -2  -5 108.798 5.94966   4
  -4  -2  -5 116.159 6.15255   5
   2  -5   4 126.518 6.26043   4
   2   5  -4 101.080 6.21007   5
   2   5  -4 127.356 6.34035   6
   5   4   2 123.658 6.37371   4
   5  -4  -2 130.835 6.43195   5
  -4  -2   5 132.127 6.71902   6
   4   2   5 137.156 6.49767   4
   4   2   5 113.610 6.66559   6
   2   5   4 112.600 6.62550   6
   2   5   4 125.048 6.28360   4
   4  -2  -5 120.296 6.45202   3
   4  -2  -5 132.955 6.71741   4
   4  -2  -5 130.202 6.64431   5
   5   4   2 121.339 6.79257   6
   5  -4  -2 122.163 6.63662   4
  -5  -4   2 126.973 6.44847   3
   5  -4  -2 107.538 6.61596   3
  -5  -4   2 127.818 6.82681   6
  -2  -5   4 112.312 6.38958   3
  -2  -5   4 121.394 6.57469   4
  -2  -5   4 132.890 6.82513   6
  -2   5  -4 120.612 6.58676   5
  -2   5  -4 135.512 6.77231   6
   2  -5  -4 126.405 6.52636   4
   2  -5  -4 130.153 6.67611   5
  -4   2  -5 111.334 6.64980   3
  -4   2  -5 109.099 6.46487   5
   2  -5  -4 122.820 6.64135   3
  -5  -4   2 129.972 6.57127   4
   5   0  -3 72.7845 3.89392   6
   5   0   3 69.8455 4.19218   6
   5   0  -3 73.4850 4.14769   4
  -5   0  -3 77.1419 3.86752   5
  -5   0  -3 69.0470 4.18123   6
   3   5   0 72.1927 4.06513   5
   3   5   0 70.4393 4.22550   6
   0  -3  -5 79.5627 4.07119   3
   0  -3  -5 73.6469 4.12349   5
   0  -3   5 78.3417 4.08937   4
   0  -3   5 81.4940 4.23946   6
   0   3  -5 64.7217 3.86190   3
   0   3  -5 68.3970 4.14729   5
  -5   0   3 69.6403 4.00714   6
   5   0  -3 68.7378 3.97885   5
   3  -5   0 75.8067 4.01618   4
  -3  -5   0 75.6206 4.04160   3
   0   3   5 71.9106 3.92386   4
   0   3   5 67.6943 3.88331   6
   3  -5   0 64.2019 4.08335   3
  -3  -5   0 75.7888 3.78906   4
   5   0   3 82.1074 4.05090   4
  -3  -5   0 72.8750 3.78378   4
  -3  -5   0 77.2945 4.22276   6
  -3   5   0 73.0720 3.94568   4
  -5   0  -3 65.2003 4.07975   3
   5  -1   3 604.072 28.8009   6
   5   1  -3 549.691 28.7017   4
  -5  -1  -3 589.554 28.5998   5
   1   3  -5 543.253 28.7454   5
   1   3  -5 571.996 28.7203   6
  -1   3   5 560.573 28.6050   4
  -1   3   5 556.909 28.4872   6
  -5   1   3 564.875 28.5947   6
  -3   5   1 523.508 28.5845   4
   5   1  -3 587.069 28.6588   6
  -1  -3  -5 567.150 28.7378   5
  -1  -3  -5 619.234 28.5415   6
  -1  -3  -5 589.832 28.5576   6
  -3  -5  -1 558.271 28.6939   3
   5  -1   3 571.323 28.6652   4
  -5  -1  -3 553.192 28.7112   3
   1  -3   5 547.895 28.6868   4
  -3  -5  -1 586.839 28.4361   4
  -5  -1  -3 592.182 28.8021   6
  -5  -1  -3 521.912 28.5720   4
   3  -5   1 582.110 28.6672   4
  -1  -3  -5 555.215 28.7114   3
   3  -5   1 532.986 28.7120   3
   5   1  -3 569.972 28.6751   5
   1   3  -5 516.224 28.5038   3
  -1   3   5 600.023 28.4978   6
   3   5  -1 574.417 28.7144   5
   3   5  -1 554.335 28.7943   6
   1  -3   5 564.751 28.7950   6
   5  -1  -3 676.444 30.7064   4
  -3   5  -1 594.938 30.5294   5
  -1   3  -5 593.879 30.6714   5
  -1   3  -5 621.803 30.7224   6
   5  -1  -3 620.917 30.4225   6
   1  -3  -5 589.878 30.6104   3
   3  -5  -1 599.851 30.5777   4
  -3   5  -1 612.463 30.6534   6
   3   5   1 593.818 30.7572   6
  -3  -5   1 600.990 30.5970   3
  -3  -5   1 607.895 30.4992   4
  -3  -5   1 660.150 30.5181   4
  -3  -5   1 619.372 30.7469   6
   1   3   5 594.094 30.5040   4
   1   3   5 598.675 30.5810   6
   3  -5  -1 584.540 30.6816   3
  -5   1  -3 614.573 30.7442   6
  -1  -3   5 572.367 30.6262   4
  -1  -3   5 611.935 30.7373   6
   5  -1  -3 601.949 30.5697   5
   5   1   3 602.642 30.7174   6
  -1   3  -5 552.249 30.5627   3
  -5  -1   3 633.744 30.6792   6
  -5   1  -3 583.649 30.6828   3
  -5   1  -3 609.021 30.4844   5
   1  -3  -5 580.544 30.6782   5
   5   1   3 606.172 30.5632   4
   5   2  -3 197.664 10.1875   4
   3   5  -2 195.439 10.2958   6
   3   5  -2 194.959 10.1980   5
   2  -3   5 204.824 10.2133   4
   2   3  -5 173.227 9.87914   3
   2   3  -5 184.203 10.2357   5
   2   3  -5 197.987 10.2052   6
  -2  -3  -5 197.973 10.2190   3
  -2  -3  -5 198.626 10.2217   5
  -5  -2  -3 200.614 10.2124   3
  -5  -2  -3 195.777 10.0114   4
  -5  -2  -3 203.609 10.0930   5
  -5  -2  -3 191.443 10.2709   6
  -3  -5  -2 203.840 10.2227   3
  -2   3   5 189.262 10.0782   4
   5   2  -3 191.017 10.1580   5
   5   2  -3 194.648 10.2217   6
   3  -5   2 197.052 10.1604   4
   5  -2   3 194.904 10.2543   6
  -2  -3  -5 205.940 10.1165   6
   5  -2   3 202.978 10.1898   4
  -3   5   2 193.309 10.0454   4
   3  -5   2 193.930 10.2100   3
  -5   2   3 193.404 9.99667   6
  -5   2  -3 222.004 11.8143   6
  -5  -2   3 227.253 11.7994   6
  -3   5  -2 215.020 11.5986   5
  -3   5  -2 241.151 11.7914   6
   3  -5  -2 223.411 11.7639   3
  -2   3  -5 212.949 11.6649   3
  -2   3  -5 219.120 11.7015   5
  -2   3  -5 235.680 11.8062   6
  -2   3  -5 211.317 11.8224   6
   3   5   2 227.259 11.8421   6
   5  -2  -3 226.778 11.6116   5
  -2  -3   5 234.406 11.7124   4
  -3  -5   2 238.742 11.8608   6
   2  -3  -5 224.957 11.6629   3
   2  -3  -5 229.371 11.7671   5
  -5  -2   3 220.482 11.5100   3
  -5   2  -3 225.224 11.7658   3
   2   3   5 228.356 11.5543   4
  -2  -3   5 237.476 11.8325   6
  -5   2  -3 215.393 11.4965   5
   5  -2  -3 229.839 11.7685   4
   5   2   3 228.093 11.5856   4
   5   2   3 220.109 11.7957   6
  -3  -5   2 237.031 11.6290   3
  -3  -5   2 229.826 11.5996   4
   3  -5  -2 234.935 11.6529   4
   3  -5  -2 231.469 11.6548   5
  -3   5   3 263.122 14.6279   4
   3   5  -3 298.164 14.9031   6
  -5  -3  -3 284.887 14.8097   3
  -3  -3  -5 289.880 14.8435   3
  -3  -3  -5 293.552 14.7059   4
  -3  -3  -5 289.294 14.8088   5
  -3  -3  -5 296.574 14.7737   6
   3   5  -3 265.887 14.9493   5
   5   3  -3 300.938 14.8892   6
   3  -5   3 284.360 14.7798   4
   5  -3   3 286.226 14.7939   4
   3  -3   5 292.574 14.8218   4
   3   3  -5 282.967 14.9295   6
  -5  -3  -3 301.975 14.8931   6
  -3  -5  -3 282.820 14.8308   3
   5   3  -3 291.771 14.7977   5
  -5   3   3 278.994 14.5381   6
   3  -5  -3 359.281 18.6265   3
  -5   3  -3 355.702 18.3723   5
   3  -3  -5 361.473 18.5287   3
  -3  -5   3 374.657 18.5225   4
   3   3   5 375.034 18.6266   6
  -5  -3   3 382.288 18.7261   6
   5   3   3 368.763 18.4243   4
   5   3   3 363.509 18.7094   6
   3  -5  -3 349.061 18.5230   4
   3  -5  -3 379.030 18.5730   5
  -3  -5   3 373.864 18.7349   6
   3   3   5 360.364 18.4321   4
   3  -3  -5 333.495 18.5596   4
   3  -3  -5 370.169 18.6282   5
  -3  -3   5 355.407 18.6661   6
  -3   3  -5 327.379 18.5687   3
  -3   3  -5 366.878 18.5460   5
  -3   3  -5 371.228 18.6894   6
  -3   3  -5 356.191 18.7036   6
  -5  -3   3 363.415 18.4566   3
  -3   5  -3 362.147 18.5128   5
  -3   5  -3 376.667 18.6858   6
  -5   3  -3 371.561 18.6761   6
   5  -3  -3 370.331 18.6179   4
  -3  -5   3 366.535 18.4540   3
   5  -3  -3 363.296 18.4756   5
   5  -3  -3 358.699 18.5652   3
   3   5   3 375.300 18.7091   6
   3   5  -4 179.125 9.42863   6
  -3  -5  -4 178.360 9.40844   3
  -5  -4  -3 181.952 9.42512   6
   4   3  -5 179.303 9.36358   6
   4   3  -5 170.575 9.40408   5
  -4  -3  -5 164.911 9.05640   4
   3   5  -4 167.210 9.36362   5
  -3  -5  -4 176.960 9.35998   5
  -3  -5  -4 183.375 9.29278   6
   3  -5   4 189.306 9.37865   4
  -5  -4  -3 179.311 9.35600   3
   4  -3   5 180.339 9.38938   4
   5  -4   3 182.746 9.36266   4
   5   4  -3 168.100 9.49743   5
   5   4  -3 176.086 9.62581   6
  -5  -4  -3 179.438 9.03281   4
  -4  -3  -5 170.584 9.37622   3
  -4   3  -5 167.878 9.80738   6
   3   5   4 192.888 9.38161   4
   4   3   5 192.707 9.52194   4
   4   3   5 178.789 9.76389   6
   5  -4  -3 180.252 9.68362   3
   5  -4  -3 192.507 9.57827   5
  -4   3  -5 195.114 9.82933   6
   5  -4  -3 187.703 9.73534   4
   3  -5  -4 189.886 9.71025   5
   5   4   3 174.597 9.82692   6
  -4   3  -5 176.469 9.73988   3
   4  -3  -5 204.357 9.77704   4
   4  -3  -5 182.559 9.68790   5
  -4  -3   5 190.953 9.83289   6
   3  -5  -4 181.326 9.71559   3
   3  -5  -4 180.321 9.64391   4
  -5   4  -3 176.191 9.43800   5
  -3   5  -4 191.697 9.62656   5
   5   4   3 185.887 9.44334   4
   3   5   4 174.685 9.77150   6
  -5  -4   3 184.989 9.47695   3
  -3  -5   4 194.445 9.89447   6
  -3   5  -4 194.257 9.81766   6
  -3  -5   4 181.283 9.46497   3
  -4   3  -5 173.710 9.56318   5
  -3  -5   4 187.546 9.64761   4
   4  -3  -5 189.190 9.60723   3
  -5  -4   3 201.140 9.90209   6
  -5   4  -3 170.352 9.75957   6
   4  -5   0 61.9686 4.09038   3
   4   5   0 67.9063 4.01939   5
   0   4  -5 66.1448 4.10832   5
   4  -5   0 76.1249 4.03214   4
   0  -4   5 77.0441 4.24229   6
   5   0  -4 64.7841 4.00717   5
   0   4   5 63.6897 3.83877   6
   0  -4  -5 64.2316 4.25356   5
   0  -4   5 69.7828 4.07914   4
  -4  -5   0 72.0306 3.74284   4
  -4  -5   0 77.3864 4.24293   6
   0  -4  -5 73.9847 4.09585   3
   5   0  -4 71.9593 4.18013   4
   5   0  -4 68.7965 3.79002   6
  -4  -5   0 72.8350 3.99954   3
  -5   0  -4 65.9278 4.12206   3
  -5   0  -4 73.4354 3.87364   5
  -5   0  -4 72.6220 4.24113   6
   5   0   4 79.5790 4.03090   4
   5   0   4 73.1942 4.24054   6
   0   4  -5 82.2177 4.19991   6
   4   5   0 71.1750 4.30563   6
  -5   0   4 71.8728 3.97621   6
   5   1  -4 176.658 10.0094   5
   5  -1   4 173.685 10.0900   6
   5   1  -4 180.642 10.0404   4
   5  -1   4 211.134 10.0279   4
  -1  -4  -5 186.367 10.0609   3
  -1  -4  -5 205.864 9.77027   6
  -1  -4  -5 196.643 9.78689   6
  -5  -1  -4 180.162 10.0710   3
  -5  -1  -4 214.121 9.99681   4
  -5  -1  -4 193.379 9.91449   5
  -5   1   4 179.505 9.86160   6
  -1   4   5 184.520 9.86410   4
  -1   4   5 177.031 9.75776   6
  -4  -5  -1 189.976 10.0163   3
  -4  -5  -1 209.938 9.74150   4
   1  -4   5 201.795 10.0542   4
   1  -4   5 204.349 10.1985   6
   4   5  -1 174.856 10.0098   5
   1   4  -5 211.854 10.1120   6
  -4  -5  -1 198.569 10.1427   6
   4  -5   1 198.450 10.0037   4
  -5  -1  -4 176.285 10.1148   6
   1   4   5 187.412 9.05252   4
   4  -5  -1 169.904 9.31486   3
   1   4   5 171.140 9.15943   6
  -4   5  -1 171.264 9.05898   5
   4  -5  -1 188.096 9.23138   4
   4   5   1 175.288 9.45490   6
   5  -1  -4 186.506 9.35420   4
   5  -1  -4 175.295 9.21641   5
   1   4   5 186.634 9.08924   4
   1  -4  -5 181.891 9.26473   3
   1  -4  -5 181.242 9.34654   5
  -4  -5   1 187.947 9.20100   3
  -4  -5   1 197.194 9.45178   6
  -1  -4   5 184.200 9.27073   4
  -1  -4   5 181.164 9.40440   6
   5   1   4 171.377 9.35571   6
  -5  -1   4 158.512 8.98355   3
  -5  -1   4 180.157 9.27605   6
  -1   4  -5 164.939 9.26562   5
  -5   1  -4 162.908 9.30517   3
  -5   1  -4 172.564 9.08556   5
  -5   1  -4 164.408 9.37380   6
   4   5  -2 113.023 6.61033   6
   5  -2   4 117.890 6.47532   4
   5  -2   4 126.356 6.61184   6
  -4  -5  -2 110.506 6.08694   4
  -5   2   4 125.306 6.22577   6
  -5  -2  -4 129.071 6.54805   3
  -5  -2  -4 108.482 6.25142   4
  -5  -2  -4 112.898 6.36009   5
   4  -5   2 114.647 6.47380   4
   4   5  -2 137.793 6.74171   5
  -2  -4  -5 118.978 6.54129   3
  -2  -4  -5 117.070 6.52816   5
  -2  -4  -5 123.481 6.35357   6
   5   2  -4 131.895 6.53284   5
   5   2  -4 122.927 6.49374   6
  -2   4   5 125.974 6.31492   4
  -4  -5  -2 120.039 6.56093   6
   2   4  -5 110.969 6.52243   6
   2   4  -5 124.239 6.56713   5
  -4  -5  -2 123.217 6.49118   3
   2  -4   5 107.674 6.48835   4
   5   2   4 131.926 7.43478   4
  -4   5  -2 156.155 7.40887   5
  -5   2  -4 145.844 7.38332   5
   4   5   2 145.201 7.77174   6
   5  -2  -4 151.955 7.47924   3
   5  -2  -4 148.713 7.70794   4
   5  -2  -4 140.317 7.50144   5
  -4  -5   2 135.940 7.75040   6
   4  -5  -2 145.545 7.45991   5
  -2   4  -5 147.268 7.58417   5
  -2   4  -5 131.730 7.65800   6
  -2  -4   5 145.378 7.60229   4
  -2  -4   5 134.761 7.73597   6
   2  -4  -5 141.876 7.56863   3
   2  -4  -5 129.524 7.49276   4
   2  -4  -5 136.379 7.62639   5
  -5   2  -4 156.533 7.68355   3
  -5   2  -4 152.045 7.75285   6
  -4  -5   2 149.645 7.45886   3
   5   2   4 139.914 7.69522   6
   4   5   2 142.890 7.26968   4
   2   4   5 131.422 7.32978   4
   2   4   5 145.506 7.57423   6
   4  -5  -2 150.661 7.66248   3
   4  -5  -2 141.974 7.55142   4
  -5  -2   4 137.969 7.26934   3
  -4  -5   2 157.007 7.47110   4
  -5  -2   4 134.742 7.64755   6
  -5   3   4 173.898 9.06845   6
   5  -3   4 174.806 9.44167   4
   5   3  -4 177.931 9.48818   6
  -3  -4  -5 176.563 9.44534   5
  -3  -4  -5 181.279 9.37084   6
   4  -5   3 177.807 9.42223   4
   4   5  -3 185.470 9.44763   5
   4   5  -3 168.559 9.51339   6
  -4  -5  -3 181.562 9.45443   3
  -4  -5  -3 167.692 9.01453   4
  -5  -3  -4 190.549 9.47163   3
  -5  -3  -4 168.423 9.14630   4
  -5  -3  -4 184.888 9.36533   5
  -5  -3  -4 189.052 9.51074   6
   3   4  -5 179.078 9.49887   5
  -3  -4  -5 179.580 9.47675   3
   3  -4   5 166.811 9.41831   4
  -4  -5  -3 192.694 9.43943   6
   4   5   3 190.466 10.1075   6
   5  -3  -4 185.722 9.87725   3
   4   5   3 187.997 9.63817   4
  -5   3  -4 197.687 9.75243   5
  -4   5  -3 192.601 9.80035   5
  -4   5  -3 194.691 10.0550   6
  -5  -3   4 190.781 9.66138   3
  -5  -3   4 189.704 10.0770   6
  -5   3  -4 196.520 10.0284   3
  -3  -4   5 199.510 9.95657   4
  -3  -4   5 195.657 10.1364   6
  -3   4  -5 203.988 9.92154   5
  -3   4  -5 193.346 10.0775   6
  -3   4  -5 182.464 10.0902   6
   3  -4  -5 187.987 9.92643   3
   3  -4  -5 175.494 9.93081   4
   3  -4  -5 192.723 9.98873   5
   5  -3  -4 181.521 10.0222   4
   5  -3  -4 190.657 9.87831   5
  -5   3  -4 186.648 10.0768   6
  -4  -5   3 203.260 9.78709   3
  -4  -5   3 189.794 10.1375   6
   5   3   4 185.565 9.76095   4
   3   4   5 179.531 9.71504   4
   3   4   5 185.237 9.98355   6
   4  -5  -3 188.942 9.99316   3
   4  -5  -3 188.501 9.92490   4
   4  -5  -3 194.474 9.87901   5
   5   3   4 192.586 10.0742   6
  -5  -4  -4 214.794 11.0063   3
  -5  -4  -4 193.160 10.6127   4
  -5  -4  -4 216.174 11.0014   6
   5  -4   4 227.093 10.9948   4
   5   4  -4 207.787 10.9739   5
   5   4  -4 205.644 11.0490   6
   4   5  -4 205.733 10.9837   5
  -4  -5  -4 210.203 11.0098   3
  -4  -5  -4 206.900 10.5455   4
   4   4  -5 208.115 11.0003   6
  -4  -4  -5 210.911 11.0122   3
  -4  -4  -5 193.225 10.6116   4
  -4  -4  -5 206.684 10.9407   5
   4   4  -5 210.308 11.0197   5
   4  -4   5 218.622 10.9752   4
   4  -5   4 205.730 10.9581   4
  -4  -5   4 206.439 10.6698   6
  -4   5  -4 202.688 10.5772   6
   4  -5  -4 201.390 10.4712   3
   4  -5  -4 199.474 10.4584   4
   4  -5  -4 205.767 10.4247   5
  -4   4  -5 188.969 10.6033   6
   4  -4  -5 208.693 10.4161   3
   4  -4  -5 189.385 10.4717   4
   4  -4  -5 203.390 10.4533   5
  -4  -4   5 192.038 10.0906   3
  -4  -4   5 205.700 10.6353   6
  -4   4  -5 201.806 10.3283   5
  -4   5  -4 198.829 10.3006   5
   4   4   5 197.019 10.1982   4
   4   4   5 195.669 10.5297   6
  -4   4  -5 208.212 10.5932   6
  -5   4  -4 208.425 10.2412   5
  -5   4  -4 193.575 10.5482   6
   4   5   4 199.264 10.1109   4
   4   5   4 189.640 10.5521   6
   5  -4  -4 199.639 10.4272   3
   5  -4  -4 197.922 10.5112   4
   5  -4  -4 198.924 10.3695   5
  -4  -5   4 205.499 10.2012   3
  -5  -4   4 206.157 10.2141   3
  -5  -4   4 199.646 10.6278   6
   5   4   4 198.127 10.1935   4
   5   4   4 191.761 10.5710   6
  -5  -5   0 274.504 14.4987   3
  -5  -5   0 295.859 14.3949   4
  -5  -5   0 293.981 14.7142   6
  -5   0  -5 286.180 14.6417   3
  -5   0  -5 282.747 14.4485   5
  -5   0  -5 278.348 14.6775   6
  -5   0   5 284.857 14.4978   6
  -5   5   0 284.302 14.3102   5
   0  -5  -5 269.792 14.5856   3
   0  -5  -5 295.330 14.6630   5
   0  -5   5 263.589 14.5354   4
   0  -5   5 279.338 14.6820   6
   0   5  -5 281.374 14.6268   5
   0   5  -5 275.186 14.6235   6
   0   5   5 293.868 14.3731   4
   0   5   5 279.895 14.4129   6
   5  -5   0 290.981 14.6858   3
   5  -5   0 277.487 14.5259   4
   5   0  -5 274.049 14.6119   4
   5   0  -5 294.939 14.6159   5
   5   0  -5 272.785 14.3513   6
   5   0   5 292.605 14.5344   4
   5   5   0 281.969 14.6946   5
   5   5   0 275.670 14.7476   6
  -5  -5  -1 1834.21 88.4363   4
   5   5  -1 1756.60 88.8145   6
  -1   5   5 1763.48 88.4962   4
   5   1  -5 1728.92 88.6968   5
  -1  -5  -5 1719.37 88.7059   3
   1  -5  -5 1749.68 87.4640   3
   1   5   5 1834.68 87.2486   4
   5  -5  -1 1705.30 87.4872   3
  -5  -5   1 1841.87 87.2900   4
  -5  -1   5 1552.65 87.1562   3
  -5  -5  -2 31.3872 2.34122   3
  -5  -5  -2 30.0729 1.71903   4
  -5  -5  -2 28.7746 2.48312   6
   5  -2   5 31.1640 2.46829   4
  -5  -2  -5 27.8127 1.94668   4
  -5  -2  -5 28.8502 2.17907   5
  -5  -2  -5 27.5032 2.44608   6
   5   5  -2 29.2332 2.30502   5
   5   5  -2 32.1087 2.64628   6
   2  -5   5 30.8811 2.47877   4
  -5   2   5 26.9890 1.82930   6
   5   2  -5 27.0630 2.42448   5
   5   2  -5 32.6625 2.30596   6
   5  -5   2 33.5736 2.40921   4
  -2  -5  -5 29.3333 2.38536   3
  -2  -5  -5 26.2055 2.35904   5
  -2  -5  -5 27.6760 2.01991   6
   2   5  -5 26.9489 2.42921   5
   2   5  -5 27.9966 2.44114   6
  -2   5   5 29.2764 2.05075   4
  -2   5  -5 29.3359 2.48506   6
  -2   5  -5 30.4282 2.31288   5
   2  -5  -5 30.6129 2.33866   3
   2  -5  -5 28.0640 2.19695   4
   2  -5  -5 28.7369 2.41974   5
  -5   2  -5 25.7329 2.36355   3
  -5   2  -5 29.1423 1.98728   5
  -5   2  -5 31.5165 2.58226   6
  -2  -5   5 32.7823 2.34876   4
  -2  -5   5 29.7461 2.67007   6
   2   5   5 32.6580 1.78857   4
   2   5   5 29.7551 1.82293   4
   2   5   5 30.0320 2.30087   6
   5  -5  -2 32.6743 2.44344   3
   5  -5  -2 29.8168 2.36297   4
   5  -5  -2 31.4201 1.98850   5
  -2  -5   5 28.7777 1.83902   3
  -5   5  -2 34.2043 1.84152   5
   5  -2  -5 31.5705 2.03772   3
   5  -2  -5 29.4270 2.57378   4
   5  -2  -5 30.5766 2.27146   5
  -5  -5   2 33.5916 2.04173   3
  -5  -5   2 33.0904 2.15042   4
  -5  -5   2 30.4959 2.63183   6
   5   2   5 30.3681 2.12524   4
  -5  -2   5 33.1594 2.43686   6
   5   5   2 32.0685 1.83730   4
   5   5   2 26.4916 2.67383   6
  -5  -5  -3 1105.19 54.8981   3
  -5  -5  -3 1024.91 54.3770   4
  -5  -5  -3 1161.41 54.7723   6
   5   3  -5 1068.44 54.7317   5
   5   3  -5 1129.15 54.7345   6
  -5  -3  -5 1078.39 54.7269   3
  -5  -3  -5 967.529 54.4505   4
  -5  -3  -5 1110.00 54.6780   5
  -5  -3  -5 1140.63 54.7529   6
   3   5  -5 1062.72 54.7469   6
   5  -3   5 1071.55 54.7006   4
  -5   3   5 1054.50 54.3720   6
   5  -5   3 1056.24 54.6761   4
   3   5  -5 1045.39 54.7369   5
  -3  -5  -5 1058.18 54.7413   3
  -3  -5  -5 1098.26 54.7420   5
  -3  -5  -5 1130.69 54.6264   6
   3  -5   5 1127.01 54.7182   4
   5   5  -3 1075.69 54.6989   5
  -3   5  -5 1162.94 56.3571   6
  -3  -5   5 1149.45 56.3815   6
   3  -5  -5 1054.03 56.2195   3
   3  -5  -5 1077.38 56.1801   4
   3  -5  -5 1124.55 56.2801   5
  -5   5  -3 1105.30 56.0422   5
  -3  -5   5 1104.96 56.0517   3
  -3  -5   5 1170.56 56.2133   4
  -5  -5   3 1116.79 56.0776   3
  -5  -5   3 1168.82 56.3987   6
   3   5   5 1099.35 55.9744   4
   3   5   5 1097.27 56.2665   6
   5  -5  -3 1091.48 56.2556   3
   5  -5  -3 1095.28 56.2153   4
   5  -5  -3 1168.01 56.1448   5
   5  -3  -5 1118.97 56.1571   3
   5  -3  -5 1073.78 56.2668   4
   5  -3  -5 1148.79 56.2210   5
  -5  -3   5 1128.54 56.3325   6
  -5   3  -5 1130.04 56.0941   5
  -5   3  -5 1114.75 56.3619   6
   5   3   5 1094.40 56.0725   4
   5   3   5 1105.40 56.3249   6
  -5   5  -3 1059.40 56.2635   6
  -3   5  -5 1136.85 56.2004   5
   5   5   3 1101.02 55.9762   4
   5   5   3 1080.16 56.3595   6
  -5  -5  -4 106.571 6.00814   3
  -5  -5  -4 95.7326 5.44818   4
  -5  -5  -4 111.010 6.05261   6
   5   4  -5 106.449 6.05819   5
   5   4  -5 107.689 6.04639   6
  -5  -4  -5 112.007 6.05092   3
  -5  -4  -5 97.9195 5.51553   4
  -5  -4  -5 102.607 5.90551   5
  -5  -4  -5 110.643 5.98507   6
   4   5  -5 108.083 6.04073   6
   5  -4   5 103.485 6.02938   4
   4  -5   5 106.112 6.03013   4
   5   5  -4 101.194 5.98739   5
   5   5  -4 107.356 6.10715   6
   4   5  -5 108.987 6.04281   5
  -4  -5  -5 110.482 6.05605   3
  -4  -5  -5 101.759 5.97012   5
  -4  -5  -5 111.706 5.93356   6
   5  -5   4 110.638 6.03836   4
  -4  -5   5 116.186 6.62585   6
  -4  -5   5 122.648 6.38325   4
  -4  -5   5 117.680 6.04109   3
  -4   5  -5 124.159 6.26989   5
  -4   5  -5 119.129 6.56976   6
  -4   5  -5 105.587 6.53960   6
   4  -5  -5 111.150 6.38272   3
   4  -5  -5 113.371 6.42899   4
   4  -5  -5 122.999 6.60309   5
  -5   4  -5 117.546 6.50414   3
  -5   4  -5 120.696 6.17281   5
  -5  -5   4 122.735 6.07668   3
  -5  -5   4 114.029 6.63748   6
   4   5   5 114.546 6.01179   4
   4   5   5 113.102 6.49203   6
   5  -5  -4 114.544 6.40439   3
   5  -5  -4 119.464 6.48347   4
   5  -5  -4 121.753 6.30604   5
  -5   4  -5 109.131 6.56989   6
   5  -4  -5 118.155 6.33195   3
   5  -4  -5 115.391 6.51592   4
   5  -4  -5 116.556 6.34911   5
  -5  -4   5 117.266 5.94760   3
  -5  -4   5 119.236 6.61015   6
   5   4   5 119.218 6.11326   4
   5   4   5 112.082 6.52889   6
  -5   5  -4 118.409 6.13887   5
  -5   5  -4 115.627 6.53358   6
   5   5   4 115.691 6.00868   4
   5   5   4 113.978 6.56197   6
  -5  -5  -5 1844.63 99.4372   4
   5   5  -5 2117.70 99.8919   6
   5  -5  -5 2009.54 104.201   4
   5  -5  -5 1967.35 104.151   3
  -5  -5   5 2184.20 103.941   3
   5   5   5 2113.81 104.299   6
  -6   0   0 995.510 50.3994   6
   0  -6   0 1051.04 50.3908   3
   0  -6   0 967.942 50.1925   4
   0  -6   0 994.754 50.3132   6
   0   0  -6 936.624 50.2491   3
   0   0  -6 999.488 50.3999   5
   0   0  -6 1015.62 50.2729   6
   0   0  -6 1028.92 50.3020   6
   0   0   6 984.700 50.3465   6
   0   6   0 977.040 50.1761   4
   0   6   0 1038.77 50.3630   6
   6   0   0 985.277 50.1698   5
  -1   0   6 16.0586 1.62662   4
  -1   0   6 18.2227 1.57525   6
   0  -6  -1 19.1564 1.73317   3
   0  -6  -1 16.2184 1.21091   4
   0  -6  -1 18.1476 1.41001   6
   0  -6   1 17.5032 1.64897   3
   0  -6   1 15.1591 1.39946   4
   0   6  -1 16.5308 1.26024   4
   0   6  -1 16.7752 1.57920   5
   0   6  -1 15.1213 1.67903   6
   0   6   1 18.2617 1.15927   4
   0   6   1 17.2899 1.61279   6
   1   0  -6 16.8720 1.25798   3
   1   0  -6 19.6476 1.83254   5
   1   0  -6 18.3297 1.39151   6
   1   0  -6 17.1628 1.40909   6
   1   0   6 17.1238 1.58633   4
   1   0   6 16.2032 1.69311   6
   6  -1   0 16.5209 1.67148   4
   6  -1   0 17.2149 1.03216   5
   6  -1   0 19.2249 1.59697   6
   6   1   0 19.5465 1.60945   4
   6   1   0 18.0083 1.27455   5
   6   1   0 17.1209 1.69079   6
  -1   0  -6 16.7487 1.69038   5
  -1   0  -6 17.1224 1.52276   6
  -1   0  -6 18.8321 1.61491   6
  -1   0  -6 20.5239 1.51049   3
  -6   1   0 18.0301 1.72523   6
  -6  -1   0 19.5123 1.53425   3
  -6  -1   0 23.3753 1.89694   6
  -6   1   0 18.9078 1.56511   3
  -6  -2   0 25.6526 1.81788   4
  -6  -2   0 23.1769 2.17122   6
   2   0  -6 22.2612 1.62462   6
  -6  -2   0 25.5453 1.82501   3
   0  -6   2 25.8478 1.88659   3
   0  -6   2 24.8335 1.80764   4
   0   6  -2 28.7786 1.67633   4
   0   6  -2 23.9837 1.95292   5
   0   6  -2 24.4144 2.04678   6
   0   6   2 26.1954 1.44338   4
   0   6   2 24.9122 1.85433   6
   2   0  -6 25.0946 2.09188   5
   2   0  -6 25.6273 1.64414   6
   2   0   6 26.4227 1.94978   4
   2   0   6 22.4248 2.00000   6
   6  -2   0 27.8363 1.96327   4
   6   2   0 23.4060 1.83877   4
   6   2   0 24.0051 1.69314   5
   6   2   0 20.8541 2.06104   6
   0  -6  -2 25.9453 1.49495   4
  -6   2   0 22.3659 1.94077   6
  -2   0  -6 23.8826 1.89837   3
  -2   0  -6 21.8789 1.93036   5
  -2   0   6 26.3057 1.85769   6
   0  -6  -2 23.8917 1.59044   6
   0  -6  -2 26.4506 2.06765   3
   3   0   6 101.047 5.59740   6
  -6  -3   0 100.722 5.40339   3
  -6  -3   0 99.4518 5.29057   4
  -6   3   0 109.197 5.46157   6
  -3   0  -6 106.915 5.53073   3
  -3   0  -6 101.581 5.45239   5
  -3   0  -6 89.5650 5.48620   6
  -3   0  -6 102.161 5.73862   6
  -3   0   6 99.7456 5.39965   6
   0  -6  -3 102.010 5.56809   3
   0  -6  -3 100.560 5.17265   4
   0  -6   3 106.858 5.40816   3
   0  -6   3 96.1551 5.40393   4
   0  -6   3 93.1194 5.57405   6
   0   6  -3 102.429 5.49697   5
   0   6  -3 98.5855 5.57143   6
   0   6   3 98.4223 5.13847   4
   0   6   3 98.7343 5.36946   6
   3   0   6 94.2465 5.46794   4
   3   0  -6 100.360 5.14650   3
   3   0  -6 101.005 5.22566   6
   3   0  -6 101.737 5.20919   6
   6  -3   0 93.4412 5.48376   4
   6   3   0 100.614 5.37039   4
   6   3   0 102.617 5.37800   5
   6   3   0 98.6178 5.63913   6
   0   6   4 1037.49 52.3047   6
   4   0  -6 1086.96 52.1569   3
   0   6   4 1006.77 52.1644   4
   0  -6  -4 987.739 52.4506   3
   0  -6  -4 1029.28 52.4603   5
   0  -6   4 1008.89 52.3236   3
   0  -6   4 1020.39 52.3823   4
   0   6  -4 1006.66 52.4411   5
   0   6  -4 1062.15 52.4990   6
  -6  -4   0 1040.49 52.3614   3
   6  -4   0 1008.91 52.3834   4
  -6  -4   0 1080.08 52.5516   6
  -6   4   0 1024.30 52.1044   5
  -4   0  -6 1024.69 52.4576   3
  -4   0  -6 1050.99 52.3745   5
  -4   0  -6 1082.14 52.5094   6
   4   0   6 1018.47 52.3654   4
   4   0   6 1062.69 52.5291   6
   4   0  -6 1093.56 52.3114   6
   4   0  -6 1041.28 52.1637   6
   6   4   0 1016.35 52.2906   4
  -6  -4   0 1075.36 52.2551   4
  -4   0   6 1041.14 52.3443   6
   4   0  -6 1032.17 52.4910   5
   6   4   0 1034.63 52.3646   5
   6   4   0 1009.16 52.5401   6
   6   5   0 287.940 14.0032   4
   6   5   0 272.147 14.3894   6
   6   5   0 287.722 14.1464   5
  -6  -5   0 271.082 13.9163   4
   0   6   5 264.098 14.0009   6
   5   0  -6 278.214 13.8234   6
   0   6  -5 253.285 14.2358   6
   0  -6   5 257.647 14.1422   4
   0  -6   5 266.300 14.2966   6
   0   6  -5 284.823 14.2301   5
  -5   0  -6 282.382 14.0679   5
  -5   0  -6 277.192 14.2808   6
  -6  -5   0 267.298 14.3066   6
   5   0   6 290.479 14.3258   6
   6  -5   0 266.992 14.1439   4
  -5   0   6 276.491 14.0755   6
   0  -6  -5 268.087 14.2409   3
   0  -6  -5 263.408 14.2306   5
   5   0  -6 287.487 14.2442   5
  -6   5   0 282.817 13.8282   5
   0   6   5 265.324 13.8686   4
  -5   0  -6 282.352 14.2609   3
  -6   5   0 275.671 14.0506   6
   5   0   6 250.344 14.1018   4
  -6  -5   0 276.145 14.0918   3
   5   0  -6 271.990 13.8096   6
   6   0  -1 17.1985 1.67674   4
   0  -1   6 15.7836 1.57982   4
   0  -1   6 17.0539 1.72782   6
   6   0  -1 17.1094 1.55032   6
   6   0  -1 16.8922 1.26585   5
   0   1  -6 16.0655 1.72265   5
   0   1  -6 17.6603 1.54676   6
   1   6   0 16.1008 1.11448   4
   0   1  -6 14.7834 1.27087   3
   1  -6   0 19.2459 1.73488   3
   1  -6   0 17.3630 1.42581   4
   1   6   0 18.3200 1.72403   6
   0   1   6 14.9262 1.61653   6
   6   0   1 16.2371 1.09444   5
   6   0   1 16.6057 1.68240   6
  -1   6   0 16.2941 1.23299   4
  -1  -6   0 17.9340 1.16634   4
   0  -1  -6 19.2016 1.42905   3
   0  -1  -6 15.8631 1.65529   5
   0  -1  -6 17.8702 1.29999   6
   0  -1  -6 17.4739 1.35234   6
  -6   0  -1 15.7196 1.56874   3
  -6   0  -1 18.8687 1.88169   6
  -1  -6   0 17.7938 1.66129   3
  -6   0   1 17.8148 1.44866   3
  -6   0   1 18.4191 1.71559   6
   6   0   1 21.4731 1.60608   4
   1  -6   0 16.8384 1.48904   6
   1   1  -6 132.907 7.08547   6
   1   1  -6 138.061 7.27960   5
  -6  -1  -1 136.258 7.15765   3
  -6  -1  -1 132.235 7.27944   6
  -1   1   6 135.890 7.06268   6
  -1   1   6 121.711 7.04396   6
   1   1  -6 132.635 7.13952   6
   1   6  -1 138.636 7.17817   5
   1   6  -1 138.621 7.25596   6
   1  -1   6 141.911 7.17175   4
  -1  -6  -1 139.492 7.21010   3
  -1  -6  -1 138.700 6.87733   4
  -1  -6  -1 134.988 7.10580   6
   1  -6   1 137.751 7.18835   3
   1  -6   1 131.496 7.05185   4
   1   6  -1 130.623 6.94145   4
  -1  -1  -6 132.671 7.12114   3
  -6   1   1 132.419 7.15540   6
   6   1  -1 135.132 7.15171   4
   6   1  -1 136.686 7.02080   5
   6   1  -1 135.817 7.18440   6
  -1   6   1 132.447 6.94262   4
  -1   6   1 131.346 7.07292   6
   1   1  -6 133.034 6.94282   3
   6  -1   1 137.330 7.19242   6
  -1  -1  -6 135.822 7.21434   5
  -1  -1  -6 132.288 7.07614   6
   6  -1   1 137.832 7.13292   4
   6  -1   1 135.412 6.83384   5
  -1  -1  -6 146.022 7.08442   6
  -6  -1   1 121.015 6.59319   6
  -6  -1   1 125.691 6.39654   3
  -1  -6   1 119.603 6.55149   6
   6  -1  -1 121.478 6.23110   5
  -1   6  -1 122.360 6.32623   4
  -1   1  -6 121.851 6.48268   6
   1  -1  -6 122.884 6.34588   3
   1  -1  -6 121.851 6.57042   5
   1  -1  -6 120.642 6.23837   6
   1  -1  -6 120.407 6.23154   6
   1   1   6 108.856 6.59967   6
   6  -1  -1 121.104 6.40722   6
   6  -1  -1 120.577 6.49675   4
  -1   1  -6 118.700 6.39439   3
  -1   1  -6 118.502 6.53716   5
   6   1   1 119.820 6.29160   5
  -1   6  -1 119.348 6.50471   6
   1   6   1 119.552 6.53184   6
   1   1   6 124.225 6.41282   4
   1   6   1 124.064 6.18436   4
  -1  -1   6 125.260 6.51318   6
   6   1   1 114.678 6.55666   6
  -6   1  -1 124.253 6.48748   3
   1  -6  -1 129.022 6.57104   3
   1  -6  -1 120.511 6.30813   4
  -6   1  -1 120.736 6.57547   6
  -1   6  -1 122.017 6.44097   5
  -1  -6   1 128.547 6.49318   3
  -1  -6   1 118.716 6.30760   4
   6   1   1 127.364 6.41485   4
  -1  -1   6 126.522 6.49399   4
   2   1  -6 82.4132 4.45703   6
  -6   2   1 86.2218 4.45532   6
   2   1  -6 70.8589 5.26281   5
  -2  -1  -6 86.3814 4.71339   6
  -2  -1  -6 81.5141 4.48914   6
   2   1  -6 80.9141 4.14454   3
   1   6  -2 75.1824 4.27757   4
   1   6  -2 86.0920 4.54772   5
  -1  -6  -2 86.3946 4.12987   4
  -1  -6  -2 77.0571 4.35914   6
   1  -6   2 83.4343 4.56183   6
  -2  -1  -6 82.4725 4.53854   5
   6  -2   1 73.2445 4.46987   4
   6  -2   1 87.7289 4.74073   6
   2  -1   6 76.5224 4.50418   4
  -2   1   6 77.3502 4.34567   6
  -6  -2  -1 84.6094 4.49371   3
  -6  -2  -1 76.8891 4.32610   4
  -6  -2  -1 82.8436 4.70558   6
  -2  -1  -6 82.0234 4.51042   3
   1   6  -2 75.4799 4.58619   6
  -1   6   2 75.7980 4.21573   4
  -1   6   2 75.5274 4.33430   6
   6   2  -1 81.5225 4.48680   4
   6   2  -1 87.1127 4.39050   5
   6   2  -1 75.9551 4.56714   6
   1  -6   2 86.1186 4.50485   3
   1  -6   2 73.7237 4.41203   4
  -1  -6  -2 80.4510 4.58854   3
  -2  -1   6 76.8656 4.55157   6
   2  -1  -6 86.3569 4.65333   5
   1   6   2 73.5660 4.51894   6
   6  -2  -1 80.4855 4.56741   4
   6  -2  -1 84.9745 4.18947   5
   1  -6  -2 86.0304 4.64852   3
   1  -6  -2 79.0887 4.30589   4
   6   2   1 86.5487 4.42546   4
   6   2   1 81.8968 4.37464   5
   6   2   1 81.5657 4.67054   6
  -1   6  -2 82.3344 4.45575   4
   1   6   2 80.0444 4.14563   4
  -1  -6   2 77.6170 4.64074   6
  -6   2  -1 88.4372 4.61768   6
  -2   1  -6 84.8062 4.50691   3
  -2   1  -6 77.5815 4.55370   6
  -2   1  -6 77.4227 4.85233   6
  -1  -6   2 91.1710 4.50874   3
  -1  -6   2 71.6341 4.38126   4
  -1   6  -2 72.3084 4.57743   6
  -2   1  -6 87.7141 4.56284   5
   2   1   6 77.0479 4.43935   4
  -6  -2   1 85.1408 4.41817   3
   2  -1  -6 78.2438 4.30919   3
  -1   6  -2 86.0766 4.51068   5
   2   1   6 84.9887 4.60838   6
   1  -6   3 163.889 7.96094   4
  -3  -1  -6 138.045 7.93109   5
  -3  -1  -6 146.230 7.99359   3
  -6  -3  -1 147.435 8.08865   6
  -1  -6  -3 146.264 8.01350   3
  -1  -6  -3 165.925 7.77540   6
   6   3  -1 138.737 8.06137   6
  -6  -3  -1 147.307 7.92238   3
  -3   1   6 158.731 7.80848   6
   1  -6   3 130.997 7.88349   3
   3  -1   6 165.704 8.00037   4
   3  -1   6 142.881 8.07118   6
   6   3  -1 155.056 7.90453   4
   6   3  -1 131.870 7.85162   5
   1   6  -3 134.739 7.96300   5
   1   6  -3 165.749 8.10019   6
   3   1  -6 137.327 8.05664   5
  -6   3   1 132.741 7.84013   6
   6  -3   1 162.884 7.97669   4
   3   1  -6 148.823 7.85231   6
  -1   6   3 147.930 7.69513   4
  -1   6   3 166.517 7.78615   6
  -6  -3  -1 167.108 7.79260   4
   1  -6   3 159.518 8.07782   6
   6  -3  -1 130.973 7.01445   4
  -3   1  -6 124.905 7.02055   3
  -3   1  -6 117.013 6.93158   5
  -3   1  -6 118.604 7.08518   6
   6  -3  -1 131.886 6.66015   5
  -6  -3   1 139.437 7.20120   6
  -1  -6   3 121.524 6.87594   3
  -1  -6   3 134.119 6.93826   4
  -1  -6   3 140.276 7.16078   6
  -1   6  -3 115.817 6.95615   5
  -6  -3   1 127.323 6.87495   3
   3   1   6 123.913 7.06159   6
   1  -6  -3 131.213 7.08027   3
  -3  -1   6 136.241 7.01574   6
   1  -6  -3 129.186 6.78499   4
   1  -6  -3 134.326 7.04955   5
  -3   1  -6 148.329 7.11019   6
   1   6   3 127.876 7.14511   6
   6   3   1 134.463 6.89496   5
   3  -1  -6 141.350 6.77343   3
   3  -1  -6 121.161 7.19549   5
   3   1   6 148.756 6.97093   4
   6   3   1 130.824 7.15128   6
   6   3   1 132.881 6.84788   4
  -1   6   4 133.092 6.79156   6
   6  -4   1 127.867 7.03949   4
  -1  -6  -4 130.029 7.11601   5
  -1  -6  -4 137.633 6.72506   6
   1  -6   4 128.432 7.03966   4
   4   1  -6 125.156 7.14704   5
  -6  -4  -1 133.697 7.01496   3
  -4   1   6 130.443 6.84630   6
  -1  -6  -4 125.677 7.11731   3
   6   4  -1 128.025 7.23621   6
  -4  -1  -6 135.660 7.10305   3
  -4  -1  -6 126.807 6.98064   5
   1  -6   4 120.236 6.93935   3
   1  -6   4 132.492 7.19161   6
   1   6  -4 124.154 7.10629   5
   1   6  -4 142.134 7.17374   6
   6   4  -1 125.247 6.97558   5
   4  -1   6 135.499 7.07832   4
   6   4  -1 129.510 6.93581   4
   4   1  -6 133.525 6.89690   6
  -6  -4  -1 137.282 6.79563   4
  -6  -4  -1 141.946 7.26016   6
  -4  -1  -6 122.879 7.09804   6
   4  -1   6 124.792 7.17211   6
  -4   1  -6 123.959 6.71532   5
  -4   1  -6 123.363 6.94747   6
   1   6   4 118.462 6.74716   6
  -4   1  -6 123.963 6.87522   3
  -4  -1   6 129.443 6.80574   6
   6  -4  -1 136.367 6.86134   4
  -6  -4   1 126.941 6.67067   3
   1  -6  -4 122.754 6.58955   4
   1  -6  -4 131.920 6.90169   5
  -6   4  -1 111.484 6.36401   5
  -6   4  -1 113.658 6.73713   6
   6   4   1 118.638 6.97326   6
  -1  -6   4 126.185 6.64850   3
  -1  -6   4 130.265 6.77839   4
  -1  -6   4 135.981 6.98019   6
   4   1   6 135.067 6.77107   4
   4   1   6 125.114 6.93467   6
   4  -1  -6 125.903 6.52736   3
  -1   6  -4 139.314 6.96002   6
   1   6   4 128.819 6.42468   4
  -6  -4   1 130.625 7.00721   6
   1  -6  -4 125.244 6.87249   3
   6   4   1 126.406 6.61719   4
   6   4   1 128.844 6.73740   5
  -6  -5  -1 219.971 10.1417   4
  -5  -1  -6 189.914 10.4933   6
   5   1  -6 177.146 10.4783   5
   6   5  -1 185.639 10.3681   5
   5  -1   6 186.682 10.5635   6
   6  -5   1 215.070 10.6225   4
  -5  -1  -6 192.824 10.4848   3
  -5  -1  -6 201.703 10.3396   5
  -6  -5  -1 210.158 10.4006   3
  -6  -5  -1 212.490 10.5965   6
   5   1  -6 191.092 10.2284   6
   1   6  -5 175.568 10.4607   5
  -5   1   6 187.017 10.2239   6
  -1  -6  -5 198.253 10.4940   3
  -1  -6  -5 200.655 10.5236   5
   6   5  -1 189.936 10.6261   6
   1  -6   5 216.572 10.4698   4
   1  -6   5 214.004 10.6250   6
  -1   6   5 193.824 10.1318   4
  -1   6   5 201.918 10.1577   6
   1  -6  -5 208.496 10.8713   3
  -5   1  -6 199.259 10.4726   5
   5   1   6 192.148 10.7320   6
   1   6   5 187.879 10.5072   6
  -6  -5   1 222.312 10.8363   6
   6  -5  -1 222.282 10.6395   4
   1  -6  -5 212.194 10.7016   5
   6   5   1 201.984 10.5661   5
  -5   1  -6 177.153 10.6963   3
  -6  -5   1 227.353 10.5010   4
  -5   1  -6 180.155 10.7156   6
  -1  -6   5 220.041 10.7992   6
  -5  -1   6 210.422 10.6105   6
  -1   6  -5 177.813 10.6028   5
   1   6   5 222.912 10.2781   4
   5  -1  -6 188.419 10.6374   5
  -6   5  -1 179.460 10.2429   5
   6   5   1 209.150 10.4004   4
   1   6   5 205.699 10.2737   4
   5  -1  -6 192.830 10.3376   3
   6   5   1 195.942 10.8286   6
  -1  -6   5 208.480 10.6130   4
  -6  -5   1 212.468 10.5074   3
   6   0  -2 25.2137 1.70207   5
   0  -2   6 23.9661 2.12281   6
   6   0  -2 23.5765 1.91803   6
   6   0  -2 22.5836 2.04886   4
   6   0   2 24.5802 1.85714   4
   6   0   2 23.3577 2.06619   6
   2  -6   0 23.3647 2.02302   3
   2  -6   0 25.8831 1.79932   4
   2   6   0 21.8863 2.09656   5
   0   2  -6 24.4782 1.60255   3
   0   2  -6 22.1368 2.09760   5
   0   2  -6 25.2992 1.94905   6
   0   2  -6 29.9784 2.04369   6
  -6   0   2 25.3012 1.64538   3
  -6   0   2 23.6541 1.94394   6
  -2  -6   0 26.9063 1.97187   3
  -2  -6   0 22.7091 1.46914   4
  -2  -6   0 29.2946 2.00604   6
  -2   6   0 27.6998 1.65269   4
  -2   6   0 26.2983 1.83380   6
   0   2   6 26.1122 1.77981   4
   0   2   6 24.8025 1.75233   6
  -6   0  -2 25.1659 1.97365   3
  -6   0  -2 25.1934 2.21792   6
   0  -2  -6 25.2376 1.85416   3
   0  -2  -6 21.6630 2.15377   5
   0  -2  -6 21.0227 1.45851   6
   0  -2  -6 27.7727 1.52739   6
   2   6   0 22.9917 2.05196   6
  -1  -2  -6 75.7187 4.08397   6
  -2  -6  -1 73.5655 4.28456   3
  -6   1   2 66.5816 4.18807   6
   1   2  -6 83.3276 4.27838   6
   2  -6   1 65.4625 4.27813   3
   1  -2   6 82.2405 4.44478   6
   6  -1   2 81.8709 4.27096   4
  -2   6   1 81.6787 4.06248   4
   2  -6   1 79.5189 4.19718   4
  -1   2   6 69.5448 4.05476   6
   6  -1   2 70.8615 4.32849   6
  -2  -6  -1 82.9028 3.88956   4
   1   2  -6 67.9416 3.95316   3
  -2   6   1 79.8272 4.13700   6
  -6  -1  -2 68.8251 4.27028   3
  -1  -2  -6 75.6844 4.24427   3
  -1  -2  -6 71.4642 4.63032   5
  -1  -2  -6 84.5437 4.20936   6
   6   1  -2 72.3641 4.13634   5
   6   1  -2 80.4213 4.33123   4
  -6  -1  -2 72.9388 4.44223   6
  -1   2   6 75.9160 4.05975   6
   6   1  -2 68.2132 4.50515   6
   1  -2   6 79.7068 4.30296   4
  -6  -1   2 73.0434 4.25624   6
  -1   2  -6 64.9957 4.01886   3
  -1   2  -6 68.0514 4.22934   5
   6   1   2 71.6993 4.28207   6
   6  -1  -2 74.6486 4.24215   4
  -6  -1   2 66.3241 3.96462   3
   1  -2  -6 76.9881 4.07490   3
   1  -2  -6 73.1740 4.41428   5
  -1  -2   6 73.7173 4.20951   4
  -1  -2   6 77.9726 4.27875   6
   1   2   6 78.0270 4.05459   4
   1   2   6 71.9972 4.12388   6
  -2   6  -1 83.0825 4.10284   4
  -2   6  -1 70.7132 4.05817   5
  -2   6  -1 81.3867 4.20300   6
  -2  -6   1 83.1553 4.18178   3
  -2  -6   1 75.9655 3.94996   4
  -2  -6   1 84.3954 4.35206   6
  -1   2  -6 66.8635 4.27589   6
  -6   1  -2 71.7497 4.24261   3
  -6   1  -2 75.6954 4.34334   6
   6   1   2 77.6963 4.08746   4
   2   6   1 73.4035 4.28322   6
   2  -6  -1 71.1390 4.25765   3
   2  -6  -1 76.5728 4.03768   4
   6  -1  -2 72.9156 4.00723   6
   6  -1  -2 68.8555 3.94263   5
  -6  -2  -2 1687.84 84.1550   4
   2  -6   2 1685.68 84.2135   4
  -2   6   2 1660.20 84.1136   4
  -2  -2  -6 1650.23 84.2775   3
   6   2  -2 1683.54 84.2171   5
   2  -2  -6 1872.22 94.9629   3
   6  -2  -2 1921.70 94.8903   5
  -2   2  -6 1873.17 95.0452   3
   2   6  -3 215.498 10.9284   5
  -3  -2  -6 207.211 11.0571   5
   3   2  -6 219.051 11.0339   5
   6   3  -2 191.130 10.8286   4
   6   3  -2 211.160 10.8339   5
   2   6  -3 197.076 10.9791   6
  -6  -3  -2 226.038 10.9140   3
  -6  -3  -2 206.320 10.6894   4
  -3   2   6 201.635 10.6264   6
  -2  -6  -3 211.639 10.9494   3
  -2  -6  -3 204.983 10.7794   6
  -6   3   2 213.169 10.7296   6
  -3  -2  -6 210.853 10.9253   3
  -6  -3  -2 222.508 11.0385   6
  -2   6   3 202.059 10.6639   4
   3   2  -6 206.666 10.8358   6
  -2   6   3 199.753 10.6214   6
   6  -3   2 210.855 10.8834   4
   2  -6   3 197.156 10.8424   4
   2  -6   3 216.288 10.8808   3
   3  -2   6 211.589 10.9171   4
   2  -6  -3 200.841 10.1471   5
   2  -6  -3 199.041 10.2024   3
   6   3   2 189.550 10.2665   6
   3   2   6 202.275 10.1931   6
  -3   2  -6 195.854 10.2145   6
  -3   2  -6 193.805 10.2597   6
  -6   3  -2 176.395 9.74436   5
  -6  -3   2 194.017 9.95785   3
  -3   2  -6 198.137 10.1399   3
   3   2   6 189.868 10.0111   4
  -6  -3   2 191.798 10.2657   6
   6  -3  -2 195.624 10.1528   4
   6  -3  -2 200.262 9.89164   5
   6   3   2 185.793 9.94631   4
  -3   2  -6 201.183 10.0958   5
  -2   6  -3 182.425 10.1865   6
  -6   3  -2 196.280 10.1947   6
  -3  -2   6 186.255 10.1726   6
   3  -2  -6 196.896 9.97346   3
  -2  -6   3 206.001 10.0147   3
  -2  -6   3 186.701 10.0223   4
  -2  -6   3 188.649 10.2513   6
  -2   6  -3 203.047 10.0953   5
   2  -6  -3 193.460 9.98722   4
  -6   4   2 389.891 21.1616   6
  -2  -6  -4 397.504 21.6139   3
  -2  -6  -4 421.168 21.4365   5
  -2  -6  -4 442.029 21.2343   6
  -4   2   6 412.773 21.1227   6
  -2   6   4 426.909 21.0735   6
   2   6  -4 384.632 21.3922   5
   2   6  -4 438.129 21.4918   6
   2  -6   4 435.663 21.3774   4
   4   2  -6 397.898 21.4602   5
   4   2  -6 429.271 21.3477   6
  -6  -4  -2 400.634 21.3524   3
  -6  -4  -2 418.107 21.1435   4
  -6  -4  -2 437.015 21.5055   6
  -4  -2  -6 418.465 21.3652   5
   4  -2   6 439.598 21.4057   4
  -4  -2  -6 408.146 21.4293   3
   6  -4   2 429.923 21.3746   4
  -2   6   4 405.125 21.1604   4
   6   4  -2 397.884 21.7378   6
  -4  -2  -6 441.604 21.3977   6
  -2  -6   4 444.029 22.7962   6
   2  -6  -4 428.760 22.6885   5
  -6  -4   2 467.330 22.8186   6
  -2  -6   4 420.465 22.5916   4
   6   4   2 446.519 22.4715   4
   6   4   2 430.167 22.8107   6
  -4  -2   6 463.208 22.7301   6
  -6   4  -2 432.145 22.6789   6
   4   2   6 466.303 22.7596   6
   2  -6  -4 438.266 22.7070   3
   2  -6  -4 436.889 22.5342   4
  -6   4  -2 411.685 22.3354   5
  -4   2  -6 408.761 22.6773   3
  -4   2  -6 443.992 22.5819   5
  -4   2  -6 466.885 22.7546   6
  -4   2  -6 453.598 22.8017   6
  -2   6  -4 432.172 22.6372   5
  -2   6  -4 490.679 22.7953   6
   2   6   4 441.559 22.6887   6
  -2  -6   4 434.166 22.5058   3
   4  -2  -6 452.627 22.5103   3
   4  -2  -6 445.948 22.8678   5
   4   2   6 452.006 22.5624   4
   6  -4  -2 435.563 22.6670   4
   6  -4  -2 465.883 22.4561   5
  -6  -4   2 440.471 22.5133   3
  -5  -2  -6 86.2094 4.94437   5
   5   2  -6 84.1487 5.15145   5
  -2  -6  -5 86.6486 5.14159   3
  -5   2   6 88.1879 4.67323   6
   2   6  -5 83.8487 5.41701   6
   6   5  -2 92.4486 5.03642   5
   6   5  -2 82.1898 5.21454   6
  -2  -6  -5 87.9448 5.12545   5
  -2  -6  -5 84.9653 4.71192   6
  -6  -5  -2 86.6439 5.16239   3
  -6  -5  -2 88.3485 4.60504   4
  -5  -2  -6 89.2422 5.11183   3
  -5  -2  -6 87.2221 5.09547   6
  -6  -5  -2 90.2188 5.18695   6
   2  -6   5 78.0730 5.18558   4
   2   6  -5 90.2666 5.16387   5
  -2   6   5 93.7297 4.54320   6
   6  -5   2 77.8467 5.03937   4
   5   2  -6 91.4053 4.96162   6
  -2  -6   5 78.4375 4.84391   6
  -6  -5   2 78.7243 4.35853   3
  -2   6  -5 81.4318 4.59486   5
  -2  -6   5 86.0014 4.29436   3
  -2  -6   5 83.1673 4.61287   4
  -5  -2   6 76.1791 4.66828   6
  -6   5  -2 82.5909 4.12194   5
   2   6   5 77.9301 4.09307   4
   2   6   5 80.2761 4.09892   4
   5  -2  -6 81.5485 4.31215   3
  -6   5  -2 77.4291 4.58499   6
  -2   6  -5 74.3764 4.72368   6
   6  -5  -2 78.5201 4.65747   4
   6  -5  -2 77.5079 4.24699   5
   2  -6  -5 76.3852 4.86956   3
   2  -6  -5 76.1028 4.42928   4
   2  -6  -5 80.8848 4.70111   5
  -5   2  -6 80.6178 4.83450   6
   5   2   6 78.4803 4.71180   6
   5  -2  -6 84.1404 4.62439   5
   6   5   2 79.5326 4.25458   4
   6  -5  -2 74.1848 4.87051   3
  -5   2  -6 81.1821 4.38117   5
   6   5   2 76.5541 4.87556   6
  -5   2  -6 78.9080 4.71119   3
  -6  -5   2 83.5834 4.90353   6
   5   2   6 71.9770 4.41336   4
   6   0  -3 98.8885 5.42822   4
   6   0  -3 93.4726 5.21376   5
   6   0  -3 92.5746 5.15109   6
   3  -6   0 100.424 5.25724   4
   3   6   0 101.009 5.38833   5
   0  -3  -6 97.2622 5.42827   5
   3  -6   0 90.6408 5.39977   3
  -6   0  -3 89.8022 5.34989   3
   6   0   3 97.8876 5.46856   6
  -3  -6   0 97.6245 5.01232   4
  -3  -6   0 101.054 5.46630   6
   0  -3   6 95.3630 5.49279   6
   0   3  -6 101.891 6.21931   5
   0   3  -6 103.981 5.40861   6
   0  -3  -6 101.123 5.31843   3
   0   3   6 99.8148 5.16395   4
   0   3   6 94.9730 5.21951   4
   0  -3   6 103.671 5.37525   4
  -6   0  -3 99.8655 5.08318   5
  -6   0  -3 94.6560 5.52131   6
  -6   0   3 85.6473 5.06965   3
  -6   0   3 95.1695 5.29939   6
  -3  -6   0 96.6871 5.31180   3
  -3  -6   0 94.3620 5.00691   4
   0   3   6 94.3874 5.15756   6
   3   6   0 96.4022 5.49357   6
   6   0   3 105.736 5.28831   4
  -3  -6  -1 161.408 8.46943   6
  -6   1   3 159.564 8.33172   6
   6  -1   3 147.803 8.36436   4
   3  -6   1 167.920 8.48299   3
   3  -6   1 151.562 8.36114   4
  -3   6   1 150.683 8.27595   6
  -6  -1  -3 165.386 8.59282   6
   3   6  -1 174.405 8.47947   5
   3   6  -1 152.887 8.55048   6
  -1   3   6 144.797 8.18224   6
  -1   3   6 172.914 8.20679   6
   1   3  -6 166.919 8.54948   5
   1  -3   6 152.174 8.41312   4
   6  -1   3 171.289 8.55628   6
  -1  -3  -6 159.831 8.44232   3
  -1  -3  -6 154.775 8.47322   5
  -1  -3  -6 157.345 8.21604   6
   6   1  -3 153.502 8.46477   4
   6   1  -3 166.672 8.38316   5
   6   1  -3 158.217 8.35200   6
  -3  -6  -1 168.980 8.05358   4
  -3  -6  -1 159.985 8.43886   3
  -3  -6  -1 149.077 8.09010   4
  -6  -1   3 152.880 7.62025   3
  -3   6  -1 156.148 7.70144   5
  -1   3  -6 146.734 7.97461   6
   3   6   1 136.489 7.96365   6
   6  -1  -3 148.683 7.92900   4
   6  -1  -3 159.125 7.71166   5
   6  -1  -3 154.030 7.65634   6
  -6   1  -3 156.804 7.91337   3
  -6   1  -3 138.665 7.56436   5
  -6   1  -3 156.413 8.00605   6
  -6  -1   3 141.208 7.85623   6
  -1   3  -6 159.746 7.75132   3
  -1   3  -6 151.666 7.92160   5
   3  -6  -1 154.129 7.93257   3
   3  -6  -1 137.344 7.73104   4
  -3   6  -1 141.444 7.82853   6
  -3  -6   1 161.525 7.80851   3
  -3  -6   1 147.732 7.62320   4
   6   1   3 140.588 7.72771   4
   6   1   3 147.055 7.94243   6
   1   3   6 156.156 7.75745   6
  -1  -3   6 138.748 7.82468   4
   1   3   6 139.647 7.64994   4
  -1   3  -6 135.686 7.87875   6
  -3  -6   1 145.401 7.95767   6
   1  -3  -6 148.343 7.92114   5
   1  -3  -6 142.293 7.76864   3
   6   2  -3 195.675 10.4640   6
   3   6  -2 193.378 10.4954   5
   6  -2   3 211.032 10.4591   4
  -2   3   6 206.818 10.1655   6
  -2   3   6 196.604 10.1601   6
  -6   2   3 194.741 10.3009   6
   2   3  -6 176.852 10.1083   3
   2   3  -6 192.335 10.5574   5
  -2  -3  -6 200.196 10.4942   3
   3  -6   2 178.437 10.4478   3
   2   3  -6 206.014 10.4867   6
  -2  -3  -6 201.371 10.5191   5
  -2  -3  -6 217.413 10.3243   6
  -2  -3  -6 203.060 10.3451   6
   3  -6   2 206.424 10.4336   4
   3   6  -2 199.908 10.5980   6
  -6  -2  -3 208.237 10.5002   3
  -6  -2  -3 200.354 10.2956   4
  -6  -2  -3 203.073 10.6121   6
   2  -3   6 203.604 10.4877   4
  -3  -6  -2 199.495 10.4949   3
   6   2  -3 201.756 10.4875   4
   6   2  -3 201.322 10.4229   5
   6  -2   3 202.872 10.7748   6
  -6   2  -3 184.278 9.14546   5
  -6   2  -3 169.303 9.53309   6
   2  -3  -6 185.554 9.36297   3
   6   2   3 187.228 9.29952   4
   6   2   3 165.181 9.53282   6
  -2  -3   6 188.415 9.45233   4
  -2  -3   6 182.888 9.56861   6
   2  -3  -6 187.839 9.54485   5
   3   6   2 179.589 9.59055   6
  -2   3  -6 175.387 9.40447   3
  -2   3  -6 169.546 9.43389   5
   2   3   6 185.110 9.26598   4
   2   3   6 164.620 9.41369   6
  -3  -6   2 192.113 9.59645   6
  -3   6  -2 172.324 9.31377   5
  -3   6  -2 192.342 9.50664   6
  -3  -6   2 179.319 9.33914   3
  -6   2  -3 171.803 9.47208   3
  -2   3  -6 194.022 9.54393   6
  -2   3  -6 160.201 9.55791   6
  -3  -6   2 182.297 9.27650   4
   6  -2  -3 184.809 9.51997   4
   6  -2  -3 185.752 9.28308   5
   3  -6  -2 184.010 9.53144   3
   3  -6  -2 182.388 9.34197   4
  -6  -2   3 187.826 9.53711   6
  -6  -2   3 167.355 9.19886   3
   3  -3   6 23.5847 2.36629   4
  -3  -3  -6 23.6915 1.67835   4
   3   6  -3 22.7655 2.18454   5
  -3  -6  -3 24.7898 2.49661   3
  -3   3   6 24.6754 1.46579   6
  -3  -6  -3 31.1091 2.20244   6
   6  -3   3 33.1549 2.37466   4
  -6  -3  -3 27.7051 2.23278   3
  -6  -3  -3 26.1484 1.73407   4
  -6   3   3 24.3028 1.74731   6
  -6  -3  -3 24.4187 2.46497   6
   6   3  -3 24.0183 2.34963   6
  -3  -3  -6 29.4847 2.26900   3
   6   3  -3 25.8225 2.10249   5
  -3  -3  -6 25.2858 2.22700   5
  -3  -3  -6 23.0117 2.07585   6
  -3   3   6 26.9737 1.47227   6
   6   3  -3 22.6549 2.24204   4
   3   3  -6 22.7793 2.37319   5
   3   3  -6 24.1401 2.12115   6
  -3   3  -6 24.0406 1.95576   5
   3   6   3 21.8789 2.20944   6
   3  -6  -3 23.6652 2.14440   3
   3  -6  -3 18.6393 1.86836   4
   6  -3  -3 22.4747 2.26577   4
   6  -3  -3 23.5311 1.67782   5
   3  -3  -6 21.3804 2.12586   5
  -3   3  -6 26.2386 2.09316   3
   3   3   6 23.6640 1.76231   4
   3   3   6 22.6250 2.04596   6
  -3   3  -6 26.3272 2.20723   6
  -3   3  -6 20.4971 2.30360   6
  -3   6  -3 27.5682 1.86713   5
  -3  -6   3 25.5606 1.74188   3
   3  -3  -6 24.0255 1.82959   3
   6   3   3 25.2198 1.71142   4
  -3  -6   3 24.6134 1.87829   4
  -6  -3   3 24.8068 2.30028   6
  -6   3  -3 23.2259 1.37763   5
  -6  -3   3 23.2197 1.54961   3
   3  -6  -3 24.5402 1.99417   5
   6   3   3 24.3528 2.30227   6
  -6  -4  -3 120.881 6.52591   4
  -6  -4  -3 126.573 6.98235   6
   6   4  -3 128.050 6.86040   5
   4   3  -6 130.011 6.99346   5
  -3  -6  -4 122.783 6.77894   6
   3   6  -4 130.951 6.93216   5
  -4   3   6 133.646 6.40479   6
  -4  -3  -6 129.924 6.95841   3
   4   3  -6 127.532 6.85304   6
   3  -6   4 124.938 6.88666   4
  -4  -3  -6 130.109 6.87114   5
  -6   4   3 121.934 6.52342   6
   3   6  -4 115.665 6.94352   6
  -3  -6  -4 122.289 6.93879   3
  -4  -3  -6 109.697 6.51695   4
   6   4  -3 133.656 7.04130   6
  -6  -4  -3 129.258 6.89933   3
  -3  -6   4 131.208 6.95107   4
  -4   3  -6 144.348 6.93213   5
   6  -4  -3 136.472 7.03050   3
  -4   3  -6 124.446 7.05123   3
  -6  -4   3 129.945 7.21850   6
  -6   4  -3 135.511 6.63511   5
  -6   4  -3 131.286 7.09285   6
  -3  -6   4 139.647 6.78137   3
   6  -4  -3 121.048 7.06605   4
  -6  -4   3 127.672 6.73342   3
  -4   3  -6 126.177 7.17868   6
  -4  -3   6 129.680 7.17935   6
  -3   6  -4 131.781 6.92932   5
  -3  -6   4 130.181 7.24742   6
   3  -6  -4 127.587 7.22899   3
   3  -6  -4 128.596 6.93418   4
   6   4   3 120.923 6.71859   4
   6   4   3 126.534 7.18641   6
   3   6   4 127.746 7.09592   6
   4  -3  -6 130.975 6.86066   3
   4  -3  -6 119.174 7.04159   4
   4  -3  -6 130.492 7.04918   5
   6  -4  -3 131.779 6.79089   5
   4   3   6 121.649 6.80017   4
  -4   3  -6 127.278 7.12388   6
   4   3   6 134.981 7.09433   6
  -6  -5  -3 19.2559 1.45922   4
  -6  -5  -3 19.7588 2.42215   6
  -3  -6  -5 20.4841 2.02187   6
   3   6  -5 25.3509 2.50042   5
  -6  -5  -3 24.2834 2.28757   3
   6  -5   3 20.2275 2.03947   4
   6   5  -3 24.7226 2.31551   5
   6   5  -3 22.6805 2.55162   6
  -5  -3  -6 25.3238 2.38346   3
   5  -3   6 19.3889 2.17299   4
   5   3  -6 25.3483 2.49427   5
  -3  -6  -5 21.5132 2.30072   5
  -5   3   6 21.1747 1.45011   6
  -5  -3  -6 23.7687 2.21379   5
  -5  -3  -6 23.7849 2.33829   6
   3   6  -5 19.3156 2.38578   6
  -3  -6  -5 20.9930 2.39615   3
   3  -6   5 19.4581 2.10655   4
   5   3  -6 25.1668 2.25448   6
   6  -5  -3 27.8715 1.94343   5
  -6   5  -3 27.8087 2.46725   6
   3   6   5 27.1489 2.36739   6
   5  -3  -6 25.7651 2.00141   3
   5  -3  -6 20.5269 3.02288   4
   3  -6  -5 22.8579 2.25375   4
   3  -6  -5 29.6184 2.44455   5
  -3  -6   5 29.3372 1.76093   3
   3  -6  -5 26.8825 2.40776   3
  -5  -3   6 24.8176 2.53392   6
  -5   3  -6 23.8455 2.40778   3
  -5   3  -6 27.6009 1.97930   5
   5   3   6 27.0561 2.42238   6
  -6   5  -3 28.4404 1.64157   5
  -5   3  -6 31.2980 2.68679   6
   6   5   3 29.0404 2.67231   6
  -3  -6   5 27.1403 2.30754   4
  -3  -6   5 24.7629 2.72047   6
  -6  -5   3 26.9689 1.84044   3
  -6  -5   3 23.5960 2.71237   6
   5  -3  -6 26.6468 2.32024   5
   5   3   6 25.9894 2.02137   4
   3   6   5 26.0769 1.50369   4
   6   5   3 27.4277 1.76564   4
  -3   6  -5 26.9645 2.50257   6
   3   6   5 27.2037 1.52848   4
   0   4   6 1074.73 52.0549   6
   6   0   4 1046.96 52.1485   4
   6   0   4 1068.48 52.3149   6
  -4  -6   0 1064.23 51.9534   4
  -4  -6   0 1076.64 52.3032   6
   0   4   6 1038.41 52.0721   4
  -4   6   0 1066.12 52.0424   5
   0   4  -6 997.986 52.2584   5
   0   4  -6 1080.35 52.2625   6
  -6   0  -4 1045.04 52.0424   5
  -6   0  -4 1065.19 52.3147   6
  -6   0   4 1034.49 52.1482   6
   0  -4  -6 1003.70 52.1967   3
   0  -4  -6 1072.68 52.2795   5
   0  -4   6 1016.23 52.1879   4
   0  -4   6 1025.01 52.3051   6
   4   6   0 1025.06 52.1900   5
   6   0  -4 1006.52 52.2277   4
   6   0  -4 1039.35 52.1578   5
  -6   0   4 957.937 51.9811   3
   4  -6   0 959.108 52.1132   4
  -4  -6   0 1029.98 52.1645   3
  -4  -6   0 1030.06 51.9560   4
   4  -6   0 1001.00 52.2659   3
  -6   0  -4 995.061 52.2590   3
   6   0  -4 1047.21 52.0144   6
   6   1  -4 131.214 7.22955   4
   6  -1   4 133.952 7.14066   4
   4   6  -1 116.858 7.29331   6
  -4  -6  -1 132.914 6.75891   4
  -1   4   6 134.896 7.11883   4
  -1   4   6 141.468 6.86529   6
  -6  -1  -4 143.048 7.41671   3
  -6  -1  -4 133.774 6.97337   5
  -6  -1  -4 142.078 7.35433   6
  -4  -6  -1 134.888 7.26424   6
   1  -4   6 117.218 7.13118   4
   1  -4   6 132.181 7.34674   6
   1   4  -6 135.680 7.26272   5
   1   4  -6 117.945 7.36077   6
  -1  -4  -6 131.831 7.18268   3
  -1  -4  -6 132.049 7.22709   5
  -4  -6  -1 131.380 7.13910   3
  -4  -6  -1 142.064 6.76153   4
  -6   1   4 130.996 7.00645   6
   4  -6   1 127.739 7.41487   3
   4  -6   1 125.919 7.11179   4
  -1  -4  -6 127.823 6.80578   6
   4   6  -1 134.890 7.17348   5
   6   1  -4 138.029 7.15214   5
   6   1  -4 129.300 7.02325   6
  -1  -4  -6 138.892 6.80281   6
   6  -1   4 142.749 7.31760   6
   1   4   6 129.651 6.93127   4
   4  -6  -1 122.773 7.09341   4
   1   4   6 137.866 7.06665   6
  -4  -6   1 136.524 7.10484   3
  -1   4  -6 132.730 7.04382   3
  -1   4  -6 130.691 7.22979   5
  -1   4  -6 136.905 7.29759   6
  -6  -1   4 129.601 6.86391   3
  -6  -1   4 131.232 7.19237   6
  -6   1  -4 135.226 7.43700   3
  -6   1  -4 132.468 6.92516   5
  -6   1  -4 133.283 7.33705   6
  -4  -6   1 137.357 7.37131   6
  -1  -4   6 137.598 7.19274   4
  -1  -4   6 132.270 7.32418   6
   4   6   1 127.515 7.36295   6
   6   1   4 131.729 7.28568   6
  -4   6  -1 136.952 6.97011   5
   1  -4  -6 132.960 7.16156   3
   1  -4  -6 133.091 7.26502   5
   6  -1  -4 139.841 7.10195   5
  -4  -6   1 133.850 6.93461   4
  -4  -6   1 142.322 6.99942   4
   4  -6  -1 135.217 7.29025   3
   6  -1  -4 132.301 7.28896   4
   6   1   4 134.767 7.07943   4
   6  -2   4 415.518 21.5583   4
  -2  -4  -6 436.964 21.4300   6
  -6  -2  -4 430.917 21.6859   6
  -2   4   6 390.820 21.2237   6
  -4  -6  -2 406.666 21.5733   3
  -2  -4  -6 415.505 21.6189   3
  -6   2   4 423.128 21.3886   6
  -4  -6  -2 428.775 21.6522   6
   2  -4   6 417.054 21.5827   4
  -2   4   6 443.153 21.2377   6
   4   6  -2 426.443 21.7169   6
   6   2  -4 422.233 21.5745   5
   6   2  -4 407.718 21.5788   4
   4  -6   2 411.010 21.5424   4
   4   6  -2 436.678 21.6075   5
  -6  -2  -4 438.564 21.4747   5
   2   4  -6 420.067 21.6098   6
   2   4  -6 407.344 21.6560   5
   6   2  -4 416.102 21.5546   6
  -2  -4  -6 415.005 21.6231   5
  -6  -2  -4 446.337 21.8480   3
  -4  -6   2 502.756 23.4420   4
  -4  -6   2 462.582 23.4231   4
   6   2   4 457.562 23.6627   6
  -2  -4   6 466.957 23.5651   4
  -2  -4   6 461.956 23.7023   6
  -4  -6   2 482.759 23.7347   6
  -2   4  -6 441.650 23.5093   3
  -2   4  -6 492.502 23.6904   6
  -6   2  -4 482.951 23.7001   6
  -6  -2   4 466.110 23.6416   6
   2  -4  -6 450.688 23.6193   5
  -6   2  -4 475.432 23.8661   3
  -6   2  -4 450.409 23.3384   5
   4   6   2 459.485 23.7247   6
   2   4   6 472.995 23.5469   6
  -4  -6   2 474.011 23.4771   3
   2  -4  -6 437.632 23.5146   3
  -4   6  -2 471.927 23.4216   5
  -4   6  -2 466.683 23.6080   6
   6  -2  -4 460.417 23.4728   5
   6   2   4 453.773 23.4350   4
   4  -6  -2 426.704 23.7480   3
   4  -6  -2 446.213 23.4901   4
   6  -2  -4 462.713 23.6365   4
   2   4   6 428.751 23.3478   4
   4  -6   3 133.854 6.86402   4
  -6   3   4 113.942 6.44619   6
  -6  -3  -4 119.357 6.81592   3
  -6  -3  -4 122.723 6.48657   4
  -6  -3  -4 122.645 6.92148   6
   4   6  -3 116.241 6.79512   5
   6   3  -4 125.163 6.80272   5
   6   3  -4 127.326 6.85920   6
   3   4  -6 125.985 6.83040   6
  -3  -4  -6 126.518 6.69315   6
   3   4  -6 120.327 6.90829   5
  -4  -6  -3 129.280 6.87152   3
  -3  -4  -6 122.110 6.84461   3
  -3  -4  -6 130.997 6.85494   5
   4   6  -3 124.706 6.94976   6
   6  -3   4 126.638 7.30834   4
  -4   6  -3 117.929 6.36806   5
   6   3   4 112.754 6.67868   6
   4   6   3 113.113 6.73543   6
  -6  -3   4 123.953 6.71883   6
  -6   3  -4 114.245 6.63394   3
  -6   3  -4 117.430 6.21932   5
  -6   3  -4 107.955 6.67561   6
   3   4   6 118.436 6.56194   6
   6  -3  -4 127.589 6.41311   5
   4  -6  -3 117.999 6.52219   4
  -4  -6   3 121.415 6.34585   3
  -4  -6   3 123.243 6.41137   4
  -4  -6   3 126.835 6.82066   6
   3  -4  -6 123.147 6.62234   5
   4  -6  -3 124.130 6.46990   5
   3   4   6 130.136 6.30487   4
   6  -3  -4 117.357 6.47274   3
  -3   4  -6 108.532 6.47656   5
  -3   4  -6 127.451 6.70691   6
   6  -3  -4 119.042 6.69732   4
  -3  -4   6 127.477 6.56613   4
  -4   6  -3 134.006 6.67952   6
  -3   4  -6 112.526 6.50934   3
   6   3   4 125.797 6.33690   4
  -3  -4   6 126.562 6.79944   6
  -3   4  -6 106.599 6.71959   6
   3  -4  -6 123.108 6.48801   3
  -6  -4  -4 861.420 43.3776   3
   6   4  -4 865.947 43.3754   5
  -4  -4  -6 868.465 43.4016   3
  -4  -4  -6 788.740 43.0631   4
  -4  -4  -6 874.731 43.3764   5
  -6   4   4 804.556 43.0307   6
  -4  -6  -4 833.330 43.3840   3
   4  -4   6 832.821 43.3524   4
   4   4  -6 850.829 43.4375   5
   4   4  -6 909.348 43.4081   6
   4   6  -4 840.513 43.3820   5
  -6  -4  -4 812.160 43.0754   4
  -4  -6  -4 906.525 43.3544   6
   6  -4   4 843.507 43.3493   4
   4   6  -4 852.836 43.4484   6
   4  -6   4 839.917 43.3749   4
   6   4  -4 886.072 43.4528   6
  -4  -4  -6 887.780 43.3200   6
  -6  -4  -4 893.537 43.4331   6
   4  -6  -4 861.551 41.8430   5
   6  -4  -4 810.479 41.8257   3
   4  -4  -6 817.591 41.7868   3
   4  -4  -6 804.692 41.8476   4
   4  -4  -6 849.532 41.8879   5
   6  -4  -4 851.697 41.7479   5
  -4  -6   4 835.476 41.6598   3
  -4  -6   4 812.651 41.7677   4
  -4  -6   4 829.246 42.0010   6
  -6   4  -4 814.182 41.6039   5
   4   4   6 789.183 41.6349   4
   4   4   6 806.699 41.8986   6
  -4   4  -6 775.276 41.9576   6
   4   6   4 830.971 41.9788   6
   4  -6  -4 792.529 41.9023   3
  -4  -4   6 844.412 41.9874   6
  -4   6  -4 828.781 41.7399   5
  -4   4  -6 852.451 41.7870   5
  -6  -4   4 821.176 41.6044   3
  -6  -4   4 871.624 42.0147   6
   6   4   4 841.665 41.6414   4
   6   4   4 805.907 41.9800   6
   4  -6  -4 831.892 41.8136   4
  -6   4  -4 819.579 41.9385   6
  -4   6  -4 862.928 41.9647   6
   4   6  -5 30.0867 2.71955   6
   4   6  -5 29.8951 2.68466   5
  -5  -4  -6 28.8577 2.71260   3
  -5  -4  -6 26.3427 1.78722   4
  -5  -4  -6 27.4465 2.51981   5
   5   4  -6 28.2806 2.78488   5
   5   4  -6 31.1152 2.63347   6
  -4  -6  -5 29.7990 2.78091   3
  -4  -6  -5 30.2012 2.67216   5
  -4  -6  -5 28.4985 2.44702   6
  -6  -5  -4 25.6461 1.72876   4
   6  -5   4 25.7444 2.71764   4
   6   5  -4 27.6993 2.59293   5
   6   5  -4 28.5229 2.78754   6
  -6  -5  -4 29.0743 2.70785   6
  -6  -5  -4 29.4313 2.63879   3
   6  -5  -4 26.2939 2.66754   3
   6  -5  -4 27.6514 2.09453   5
   6   5   4 28.8827 2.66322   6
   4   6   5 25.0898 1.50034   4
   4   6   5 26.6520 2.52031   6
   5  -4  -6 24.2388 2.37738   5
  -4  -6   5 27.5197 1.72329   3
  -4  -6   5 27.4432 2.37784   4
  -4  -6   5 24.5889 2.88212   6
   5   4   6 22.8185 1.89715   4
   5   4   6 26.2909 2.47206   6
   6  -5  -4 26.1023 2.37204   4
   5  -4  -6 30.0040 2.20270   3
  -5   4  -6 30.3869 2.54375   3
  -5   4  -6 30.3834 2.05238   5
  -5   4  -6 26.0923 2.58655   6
  -5   4  -6 28.3228 2.75724   6
   6   5   4 26.3389 1.73079   4
  -4   6  -5 24.1642 2.53090   6
   4  -6  -5 26.5034 2.43362   3
   4  -6  -5 24.0009 2.49896   4
  -4   6  -5 29.0334 2.12064   5
  -5  -4   6 24.0239 2.77583   6
   4  -6  -5 26.6184 2.44639   5
  -6  -5   4 27.8743 1.75611   3
  -6  -5   4 21.0989 2.73312   6
  -6   5  -4 31.6941 1.75961   5
  -6   5  -4 24.4833 2.52194   6
   5   6   0 243.981 13.0877   5
   5   6   0 242.130 13.2989   6
   0   5   6 237.590 12.9061   6
   5  -6   0 226.776 13.1763   3
   5  -6   0 257.431 13.0731   4
   6   0  -5 243.813 13.1108   5
   0   5   6 251.889 12.8907   4
  -6   0   5 251.833 13.0368   6
   0  -5   6 267.302 13.2883   6
  -5  -6   0 263.591 12.8235   4
  -5   6   0 256.236 12.8595   5
   0  -5  -6 253.284 13.1453   3
   0   5  -6 221.360 13.1396   5
   0   5  -6 265.080 13.3411   6
  -6   0  -5 250.265 13.2287   3
  -6   0  -5 263.732 12.9528   5
  -6   0  -5 241.179 13.2398   6
   6   0  -5 240.485 12.8081   6
   0  -5  -6 257.870 13.2063   5
   0  -5   6 265.061 13.1413   4
  -5  -6   0 269.531 13.2766   6
   6   0   5 243.163 13.2299   6
  -5  -6   0 261.313 13.0636   3
   6   0   5 280.510 13.1008   4
  -5  -6  -1 220.107 11.0347   4
   5  -6   1 197.777 11.3410   4
   6  -1   5 236.155 11.5674   6
   6   1  -5 215.270 11.2269   6
  -6   1   5 230.267 11.2428   6
   5   6  -1 241.373 11.4310   5
   5   6  -1 204.920 11.5714   6
  -1   5   6 216.167 11.1759   4
  -1   5   6 236.983 11.1146   6
  -5  -6  -1 217.819 11.5222   6
  -6  -1  -5 208.336 11.2327   5
  -5  -6  -1 215.105 11.3671   3
   1  -5   6 194.046 11.5324   6
   6  -1   5 197.843 11.3382   4
  -1  -5  -6 215.915 11.4744   5
   1   5  -6 240.662 11.5416   5
   1   5  -6 191.633 11.4197   6
  -6  -1  -5 231.165 11.5556   6
   5   6   1 234.679 12.4593   6
  -1  -5   6 231.451 12.2424   4
  -1  -5   6 208.868 12.3608   6
   1   5   6 217.530 11.9596   4
  -1   5  -6 240.662 12.2951   5
  -5  -6   1 234.173 12.1531   3
  -5  -6   1 240.215 11.9952   4
  -5  -6   1 225.266 12.3766   6
   5  -6  -1 223.832 12.1848   4
  -5   6  -1 251.844 11.9966   5
   1   5   6 244.984 12.0337   4
   1   5   6 248.200 12.1433   6
  -6  -1   5 239.415 11.8973   3
  -6  -1   5 231.143 12.2316   6
  -6   1  -5 257.239 12.3694   3
  -6   1  -5 226.833 12.0293   5
  -6   1  -5 253.744 12.4200   6
  -1   5  -6 204.665 12.2860   6
   6   1   5 217.152 12.1379   4
   6   1   5 245.294 12.3824   6
   5  -6  -1 241.902 12.3384   3
   1  -5  -6 223.530 12.3156   5
   6  -1  -5 258.580 12.2364   5
   1  -5  -6 236.466 12.2647   3
  -5  -6  -2 88.1987 5.03554   6
   5  -6   2 88.8408 5.04986   4
   5   6  -2 82.2048 4.96199   5
  -2   5   6 79.9163 4.38073   6
  -5  -6  -2 87.3383 4.38335   4
   5   6  -2 84.5164 5.16686   6
  -6  -2  -5 87.3772 4.77417   5
  -6  -2  -5 83.6355 5.04728   6
   2   5  -6 80.9753 5.06166   5
   2   5  -6 87.6301 5.01074   6
   2  -5   6 84.2037 5.02686   4
  -6   2   5 81.0586 4.57677   6
  -5  -6  -2 87.5800 4.94151   3
   6   2  -5 85.9120 4.97610   5
   6   2  -5 81.0501 4.82347   6
  -6  -2  -5 95.6477 5.07244   3
  -2  -5  -6 83.8271 4.60053   6
  -2  -5  -6 82.2844 5.02234   5
  -2  -5  -6 84.5704 5.03162   3
  -5  -6   2 77.3503 4.25902   3
  -5   6  -2 77.7315 4.12335   5
  -2   5  -6 71.7460 4.45605   5
  -2   5  -6 84.4314 4.62127   6
  -6   2  -5 76.6539 4.58221   3
  -6   2  -5 73.2942 4.11571   5
   2  -5  -6 79.7537 4.47013   3
   2  -5  -6 79.1584 4.58367   5
  -6  -2   5 72.7781 3.92295   3
  -6  -2   5 75.1926 4.53209   6
   2   5   6 78.2235 4.05341   4
   2   5   6 77.3903 4.11597   4
   2   5   6 70.1321 4.56536   6
   5  -6  -2 73.8549 4.57952   3
  -5  -6   2 83.1812 4.75751   6
  -2  -5   6 82.8418 4.52604   4
  -2  -5   6 80.3639 4.74415   6
   5   6   2 73.4344 4.75183   6
   6  -2  -5 76.9189 4.70154   4
   6  -2  -5 74.1469 4.36519   5
  -6   2  -5 68.4257 4.61935   6
   6   2   5 75.4919 4.29364   4
   6   2   5 70.2547 4.56946   6
   5  -6  -2 79.1862 4.47405   4
  -6  -3  -5 20.0319 2.28027   3
  -6  -3  -5 21.6271 2.00002   5
  -6  -3  -5 21.6935 2.42695   6
   3   5  -6 25.7577 2.43144   5
   3   5  -6 21.8639 2.27410   6
  -5  -6  -3 22.5288 2.27015   3
  -5  -6  -3 19.8075 1.16465   4
  -5  -6  -3 17.0473 2.31613   6
   5  -6   3 17.7541 1.92009   4
   6   3  -5 16.9385 1.94396   5
   5   6  -3 21.2372 2.29825   5
  -3  -5  -6 21.5479 1.91812   6
  -3  -5  -6 23.4983 2.45968   3
  -3  -5  -6 20.1721 2.25532   5
   6  -3   5 17.9053 1.95363   4
   6   3  -5 22.6519 2.23974   6
  -6   3   5 18.1211 1.51404   6
   6   3   5 25.0052 1.89669   4
   6   3   5 24.8396 2.41497   6
   5   6   3 24.6437 1.47880   4
  -3   5  -6 28.7122 2.22361   5
   5  -6  -3 25.6750 2.43809   3
   5  -6  -3 26.2049 2.42066   4
   5  -6  -3 27.2671 2.00059   5
  -3   5  -6 28.3192 2.53362   6
   5   6   3 22.9656 2.62564   6
  -5   6  -3 24.7397 1.77008   5
   3   5   6 23.8444 2.23619   6
   3  -5  -6 23.8123 2.21167   3
   3  -5  -6 21.7396 2.22748   4
   3  -5  -6 21.8223 2.35191   5
   6  -3  -5 29.4458 2.05575   3
   6  -3  -5 20.6373 2.17587   4
   6  -3  -5 25.5532 2.08831   5
  -3  -5   6 28.1467 2.75874   6
  -6   3  -5 24.4889 2.41771   3
  -6   3  -5 23.5686 1.70219   5
  -6   3  -5 22.7609 2.54333   6
  -5   6  -3 25.7932 2.38669   6
  -5  -6   3 28.8979 1.86932   3
  -5  -6   3 23.4803 2.65121   6
   3   5   6 26.8353 1.67341   4
  -6  -3   5 26.9295 2.52620   6
  -6  -3   5 24.5444 1.42211   3
   4   5  -6 26.8351 2.64832   6
   4   5  -6 25.5555 2.59465   5
   4  -5   6 27.7298 2.60813   4
  -4  -5  -6 26.1950 2.65244   5
   5   6  -4 23.7006 2.61158   5
   5   6  -4 34.9699 2.78297   6
  -4  -5  -6 30.7152 2.41968   6
  -5  -6  -4 28.3027 1.55187   4
   6  -4   5 32.6769 3.01481   4
   6   4  -5 29.2340 2.67127   5
   6   4  -5 30.1363 2.63598   6
  -5  -6  -4 29.3617 2.65413   3
  -6   4   5 24.5430 1.69947   6
  -6  -4  -5 28.0787 2.63937   3
  -4  -5  -6 30.2009 2.72956   3
  -6  -4  -5 24.9483 1.77500   4
  -6  -4  -5 29.0456 2.44234   5
  -6  -4  -5 29.0802 2.63716   6
   6   4   5 25.0754 1.77652   4
   6   4   5 19.9234 2.44696   6
   4   5   6 25.1868 2.37608   6
   5  -6  -4 20.6619 2.33632   3
   5  -6  -4 18.7049 1.95898   4
   5  -6  -4 24.0757 2.08853   5
   6  -4  -5 20.7357 2.13862   3
   6  -4  -5 20.7713 2.14337   4
   6  -4  -5 24.4436 2.10994   5
   5   6   4 22.8394 2.51347   6
  -4  -5   6 29.5540 2.34726   4
  -4  -5   6 23.5463 2.79473   6
  -6  -4   5 23.9561 1.40924   3
  -6  -4   5 25.4171 2.63875   6
  -6   4  -5 22.8130 2.43339   3
  -6   4  -5 22.1517 1.65857   5
   4   5   6 28.5180 1.64554   4
   5   6   4 23.5185 1.38801   4
  -5  -6   4 23.6293 1.69433   3
  -5  -6   4 26.3463 2.80972   6
  -5   6  -4 19.6771 1.76523   5
  -5   6  -4 25.3611 2.49840   6
  -4   5  -6 25.8355 2.20535   5
  -4   5  -6 30.6720 2.52447   6
  -4   5  -6 24.2117 2.66282   6
   4  -5  -6 24.3969 2.18929   3
   4  -5  -6 25.1070 2.48259   4
   4  -5  -6 23.2731 2.36492   5
  -6  -5  -5 67.9113 4.38033   3
  -6  -5  -5 59.5492 3.64904   4
  -6  -5  -5 69.5514 4.42112   6
   6   5  -5 71.0774 4.46598   5
   6   5  -5 67.1248 4.48241   6
   5   6  -5 72.8231 4.53840   5
   5   6  -5 73.2231 4.49422   6
  -5  -6  -5 67.6772 4.43893   3
   5   5  -6 70.8303 4.43285   6
   6  -5   5 69.3480 4.54245   4
  -5  -5  -6 76.5020 4.50199   3
  -5  -5  -6 67.4630 3.68746   4
  -5  -5  -6 68.8272 4.36861   5
  -5  -5  -6 59.8079 4.76151   6
   5  -6   5 71.6986 4.51310   4
   5  -5   6 72.9720 4.52102   4
   5   5  -6 67.2938 4.47458   5
  -5   6  -5 73.5610 4.22987   5
  -5   6  -5 81.2104 4.73381   6
  -5   6  -5 71.7089 4.76316   6
   5  -6  -5 75.3737 4.58394   3
   5  -6  -5 73.5091 4.47872   5
  -5  -5   6 76.0523 3.91358   3
  -5   5  -6 80.0753 4.31229   5
  -5   5  -6 80.7582 4.70687   6
   5  -5  -6 72.7654 4.73730   4
   5  -5  -6 72.8294 4.52818   5
  -6   5  -5 75.2630 4.73962   6
  -5  -5   6 78.2752 4.91321   6
  -5   5  -6 76.7715 4.67771   3
   5   5   6 73.2101 4.05809   4
   5   5   6 72.6697 4.69047   6
  -6   5  -5 77.5153 4.11406   5
   5   6   5 72.2302 3.91695   4
   5   6   5 74.8248 4.70795   6
   6  -5  -5 70.7835 4.51540   3
   6  -5  -5 69.2912 5.04618   4
  -5  -6   5 79.3431 4.03302   3
  -5  -6   5 78.6763 4.95314   6
  -6  -5   5 76.3069 3.98126   3
  -6  -5   5 77.2978 4.89447   6
   6   5   5 72.2831 4.04637   4
   6   5   5 71.8353 4.74343   6
  -6  -6   0 1350.65 68.6827   3
  -6  -6   0 1423.14 68.5012   4
  -6  -6   0 1477.38 68.9120   6
  -6   0  -6 1351.70 68.8170   3
  -6   0  -6 1394.17 68.8695   6
  -6   6   0 1378.79 68.4680   5
   0  -6  -6 1319.18 68.7838   3
   0  -6  -6 1375.72 68.8342   5
   0  -6   6 1325.18 68.7429   4
   0  -6   6 1332.10 68.8638   6
   0   6  -6 1338.76 68.8016   5
   0   6  -6 1205.25 69.1414   6
   0   6   6 1349.72 68.5056   4
   6  -6   0 1353.29 68.7218   4
   6   0  -6 1381.07 68.7866   5
   6   0  -6 1363.31 68.3998   6
   6   0   6 1374.74 68.7018   4
   6   0   6 1379.48 68.8723   6
   6   6   0 1388.67 68.7335   5
   6   6   0 1376.80 68.9401   6
  -6  -6  -1 17.2562 1.89261   3
  -6  -6  -1 13.2757 1.24810   4
  -6  -6  -1 9.39699 1.55325   6
   6  -1   6 12.6721 1.72971   6
  -6  -1  -6 12.6648 1.74277   3
  -6  -1  -6 16.9843 1.71952   5
  -6  -1  -6 11.2947 1.70355   6
   6   6  -1 11.8748 1.64977   5
   6   6  -1 13.4077 1.93624   6
   1  -6   6 15.4640 1.73236   4
   1  -6   6 15.9159 1.96146   6
  -6   1   6 13.3354 1.63947   6
   6   1  -6 11.7896 1.21081   6
   6  -6   1 14.4766 1.61247   4
  -1  -6  -6 14.6982 1.87834   3
  -1   6   6 13.7521 1.36444   6
   6   1  -6 19.6762 2.09335   5
   1   6  -6 10.3832 1.47226   6
  -1   6   6 12.5965 1.16422   4
   1   6  -6 15.5829 2.02222   5
  -1   6  -6 11.7689 1.74489   5
   1  -6  -6 12.3502 1.71993   3
   1  -6  -6 12.8421 1.80824   5
  -6   1  -6 15.5955 1.97644   3
  -6   1  -6 14.9509 1.32441   5
  -6   1  -6 12.3346 1.72951   6
  -1  -6   6 7.07627 1.64312   4
  -1   6  -6 15.1578 1.76447   6
   1   6   6 12.4287 1.13796   4
   1   6   6 11.7001 1.13388   4
   1   6   6 10.5695 1.27959   6
   6  -6  -1 11.2118 1.79771   3
   6  -6  -1 10.0728 1.84977   4
  -6   6  -1 10.5238 1.05400   5
   6  -1  -6 8.85747 1.91244   4
   6  -1  -6 14.0161 1.71119   5
  -6  -6   1 16.7732 1.51122   3
  -6  -6   1 13.2271 1.24009   4
  -6  -6   1 10.6524 1.61037   6
  -1  -6   6 12.0380 1.64227   6
   6   1   6 11.2522 1.43534   4
   6   1   6 10.6740 1.59542   6
  -6  -1   6 10.6540 0.78595   3
  -6  -1   6 10.4887 1.39082   6
   6   6   1 14.2261 1.71045   5
   6   6   1 12.6487 1.90578   6
  -6  -6  -2 958.300 48.6149   3
  -6  -6  -2 952.917 48.2981   4
  -6  -6  -2 1010.16 48.7315   6
   6   2  -6 938.982 48.6857   5
   6   2  -6 959.696 48.5557   6
   2  -6   6 984.261 48.7461   4
  -6  -2  -6 936.783 48.6943   3
  -6  -2  -6 973.343 48.5534   5
  -6  -2  -6 960.574 48.6996   6
   6   6  -2 1002.33 48.8139   6
  -2  -6  -6 923.631 48.6800   5
   6  -2   6 945.138 48.6134   4
  -6   2   6 1011.37 48.4180   6
   6  -6   2 883.097 48.6163   4
  -2  -6  -6 937.817 48.7044   3
  -2   6   6 974.927 48.2861   6
  -2  -6  -6 975.920 48.3592   6
   2   6  -6 925.857 48.6969   5
   2   6  -6 991.686 48.7178   6
   6   6  -2 955.684 48.6345   5
  -2  -6   6 936.926 47.4216   4
  -6  -6   2 932.915 47.2829   3
  -6  -6   2 999.383 47.6107   6
  -6   6  -2 915.673 47.1330   5
   2  -6  -6 898.189 47.4182   3
   2   6   6 919.788 47.1013   4
   2   6   6 970.694 47.1371   4
   2   6   6 948.734 47.3783   6
   2  -6  -6 932.534 47.4847   5
   6  -6  -2 891.775 47.4594   3
   6  -6  -2 889.263 47.3950   4
  -2  -6   6 960.858 47.5843   6
   6  -2  -6 1005.29 47.2621   3
   6  -2  -6 947.447 47.4084   5
  -6  -2   6 968.947 47.4620   6
  -6   2  -6 899.757 47.4780   3
  -6   2  -6 939.520 47.2428   5
  -6   2  -6 952.359 47.5575   6
   6   2   6 897.500 47.2735   4
   6   2   6 928.177 47.5106   6
  -2   6  -6 884.301 47.3973   5
   6   6   2 950.723 47.1436   4
   6   6   2 972.151 47.6321   6
  -6  -6  -3 201.953 10.3171   3
  -6  -6  -3 176.910 9.77757   4
  -6  -6  -3 201.372 10.3764   6
  -3  -6  -6 195.136 10.0632   6
  -6  -3  -6 195.455 10.3756   3
  -6  -3  -6 188.739 10.1827   5
  -6  -3  -6 195.010 10.3445   6
   6  -3   6 191.914 10.3365   4
   6   3  -6 190.726 10.3694   5
   6   3  -6 203.845 10.2826   6
  -6   3   6 183.031 9.86259   6
   6   6  -3 194.198 10.3000   5
   6   6  -3 198.951 10.4964   6
   3   6  -6 184.631 10.3880   5
  -3  -6  -6 193.573 10.3771   3
  -3  -6  -6 185.206 10.3487   5
   6  -6   3 190.545 10.3241   4
   3   6  -6 192.910 10.3612   6
   3  -6   6 197.407 10.3736   4
  -3   6  -6 233.208 11.5311   6
  -3  -6   6 221.747 11.3329   4
   3  -6  -6 214.738 11.3575   3
   3  -6  -6 211.339 11.2575   4
   3  -6  -6 210.400 11.3972   5
  -6  -6   3 218.382 11.5777   6
  -3   6  -6 204.349 11.2802   5
  -6   3  -6 208.320 11.5219   6
  -6  -6   3 220.936 11.1233   3
   3   6   6 208.562 10.9350   4
   3   6   6 220.607 10.9747   4
   6  -6  -3 213.056 11.4156   3
   6  -6  -3 222.755 11.4011   4
   6  -6  -3 219.654 11.1441   5
  -3  -6   6 222.695 11.5965   6
   6  -3  -6 218.985 11.1738   3
   6  -3  -6 214.933 11.3031   5
  -6  -3   6 220.890 11.4617   6
  -6   3  -6 216.720 11.4528   3
  -6   3  -6 216.178 11.0957   5
   6   3   6 218.777 11.1533   4
   6   3   6 213.059 11.4416   6
  -6   6  -3 215.891 11.0058   5
  -6   6  -3 199.244 11.3559   6
   6   6   3 210.723 10.9628   4
   6   6   3 205.057 11.5411   6
  -6  -6  -4 575.668 29.0955   3
  -6  -6  -4 522.458 28.6053   4
  -6  -6  -4 591.761 29.0973   6
   6   4  -6 616.907 29.1141   6
  -6  -4  -6 570.375 29.1057   3
  -6  -4  -6 561.645 28.9878   5
  -6  -4  -6 573.893 29.1025   6
   4   6  -6 573.489 29.1290   6
   6  -4   6 537.446 29.0490   4
   6   4  -6 561.317 29.1270   5
  -6   4   6 558.112 28.6226   6
   6   6  -4 579.402 29.2030   6
   6   6  -4 582.420 29.1166   5
   4   6  -6 548.162 29.1140   5
  -4  -6  -6 568.936 29.1237   3
  -4  -6  -6 574.847 29.1097   5
  -4  -6  -6 592.507 28.9539   6
   4  -6   6 550.217 29.0491   4
   6  -6   4 558.167 29.0517   4
  -4  -6   6 541.004 28.3559   3
  -4   6  -6 565.237 28.6170   5
  -4   6  -6 575.898 28.8257   6
   4  -6  -6 542.477 28.6817   3
   4  -6  -6 528.483 28.6466   4
   4  -6  -6 558.808 28.7246   5
  -6  -6   4 574.009 28.9112   6
  -6   4  -6 569.204 28.8573   6
  -6  -6   4 583.617 28.4616   3
   4   6   6 546.810 28.3344   4
   4   6   6 577.061 28.7750   6
   6  -6  -4 566.018 28.7492   3
   6  -6  -4 553.933 28.7108   4
   6  -6  -4 576.288 28.5755   5
  -4  -6   6 561.732 28.6570   4
  -4  -6   6 570.146 28.8753   6
   6  -4  -6 562.274 28.6066   3
   6  -4  -6 550.040 28.8070   4
   6  -4  -6 579.135 28.6690   5
  -6  -4   6 584.495 28.8600   6
  -6   4  -6 532.221 28.7523   3
  -6   4  -6 575.924 28.4953   5
   6   4   6 559.042 28.4679   4
   6   4   6 566.784 28.8265   6
  -6   6  -4 560.095 28.4369   5
  -6   6  -4 560.514 28.7834   6
   6   6   4 556.942 28.3442   4
   6   6   4 576.123 28.8955   6
  -6  -6  -5 64.9641 4.34041   3
  -6  -6  -5 59.9486 3.38948   4
   6   5  -6 61.3004 4.38717   5
   6   5  -6 71.3760 4.35580   6
  -6  -5  -6 61.6878 4.30052   3
  -6  -5  -6 61.5243 3.48184   4
  -6  -5  -6 65.7870 4.19188   5
   5   6  -6 63.8411 4.31593   6
   6  -5   6 62.5218 4.48082   4
   5  -6   6 62.7112 4.46914   4
  -6   5   6 60.2936 3.28688   6
   6   6  -5 67.0538 4.36493   5
   6   6  -5 66.7930 4.42177   6
   5   6  -6 66.4023 4.41013   5
  -5  -6  -6 67.2267 4.35192   3
  -5  -6  -6 60.1673 4.24607   5
  -5  -6  -6 69.3193 4.11799   6
   6  -6   5 63.3461 4.40058   4
  -5  -6   6 77.3861 4.86486   6
  -6  -6   5 71.0103 3.80773   3
  -5  -6   6 70.2768 4.64554   4
  -5   6  -6 72.3687 4.35082   5
  -5   6  -6 71.1232 4.57246   6
  -5   6  -6 68.6592 4.70368   6
   5  -6  -6 71.1440 4.41624   3
   5  -6  -6 69.5931 4.57231   4
   5  -6  -6 68.8308 4.41669   5
  -6   5  -6 70.9043 4.56593   3
  -6   5  -6 71.6609 4.01040   5
  -6   6  -5 69.5995 4.64683   6
  -6  -6   5 72.1740 4.82629   6
   5   6   6 69.6948 3.75907   4
   5   6   6 72.5540 4.53312   6
   6  -6  -5 70.2694 4.43564   3
   6  -6  -5 71.3034 4.98884   4
   6  -6  -5 73.6926 4.26536   5
  -6   5  -6 70.8595 4.58860   6
   6  -5  -6 74.7079 4.34187   3
   6  -5  -6 65.5843 4.66011   4
   6  -5  -6 69.6721 4.32745   5
  -6  -5   6 73.9331 3.67554   3
  -6  -5   6 70.8495 4.77942   6
   6   5   6 68.9518 3.88620   4
   6   5   6 65.6340 4.54786   6
  -6   6  -5 69.7744 3.95160   5
  -6   6  -5 68.6766 4.57847   6
   6   6   5 68.3027 3.74797   4
   6   6   5 68.4977 4.61333   6
  -6  -6  -6 908.368 46.6272   3
  -6  -6  -6 866.821 46.1788   4
   6   6  -6 905.217 46.6359   5
   6   6  -6 984.553 46.7169   6
   6  -6   6 919.947 46.6138   4
  -6   6  -6 864.307 45.4888   6
   6  -6  -6 888.163 45.3614   3
   6  -6  -6 894.457 45.4289   4
   6  -6  -6 891.936 45.3347   5
  -6   6  -6 918.193 45.1839   5
  -6   6  -6 900.036 45.5126   6
  -6  -6   6 941.830 45.6104   6
   6   6   6 886.807 45.0125   4
   6   6   6 864.638 45.4972   6
  -7   0   0 -0.0974 0.86331   3
  -7   0   0 1.08254 1.01219   6
   0  -7   0 -0.0613 1.02521   3
   0  -7   0 0.20140 0.64699   4
   0  -7   0 -0.1067 0.75889   6
   0   0  -7 0.23512 0.71387   3
   0   0  -7 0.86924 1.09239   5
   0   0  -7 0.63302 0.68237   6
   0   0  -7 0.54187 0.76848   6
   0   0   7 2.36414 1.00991   4
   0   0   7 1.65310 0.88334   6
   0   7   0 -0.2312 1.04912   5
   0   7   0 0.38154 0.80800   6
   7   0   0 0.94311 0.93139   4
   7   0   0 0.58412 0.83913   6
   1   0   7 128.828 6.89450   4
   1   0   7 130.108 6.97286   6
   7  -1   0 125.675 6.91067   4
   7  -1   0 144.558 6.56982   5
   7  -1   0 135.848 6.91876   6
   7   1   0 129.440 6.88692   4
   7   1   0 136.482 6.71214   5
   7   1   0 126.755 6.97104   6
   0   7  -1 126.115 6.69103   4
   0   7  -1 139.699 6.95485   5
   0   7  -1 114.379 6.92845   6
   0   7   1 118.467 6.61365   4
   1   0  -7 133.887 6.71524   3
   1   0  -7 134.590 7.08847   5
   1   0  -7 116.776 6.73704   6
   1   0  -7 130.060 6.78179   6
   0  -7  -1 145.209 7.03765   3
   0  -7  -1 117.907 6.65131   4
   0  -7  -1 115.982 6.76703   6
  -1   0   7 129.386 6.90318   4
  -1   0   7 126.085 6.91163   6
  -7  -1   0 124.213 7.06378   6
  -7   1   0 137.845 7.03151   6
  -1   0  -7 137.137 6.87233   3
  -1   0  -7 134.682 7.01808   5
  -1   0  -7 116.591 6.83826   6
  -1   0  -7 131.835 6.90524   6
   0  -7  -2 79.5178 4.88876   3
  -2   0  -7 83.8101 4.60753   3
  -2   0  -7 90.4742 4.67428   5
  -2   0  -7 79.4719 4.55363   6
  -2   0   7 74.7223 4.56030   6
   2   0   7 83.1851 4.59236   4
   2   0   7 88.9330 4.75973   6
   7  -2   0 80.0335 4.61535   4
   7  -2   0 89.9657 4.59009   6
   7   2   0 82.6582 4.56504   4
   7   2   0 85.5271 4.42690   5
   7   2   0 76.2048 4.72263   6
  -7   2   0 87.8586 4.66316   6
   0  -7   2 74.2618 5.47103   6
   0   7  -2 91.1704 4.64583   5
   0   7  -2 71.9775 4.66814   6
   0   7   2 72.9460 4.22218   4
   0   7   2 75.5199 4.53120   6
   2   0  -7 80.5333 4.28722   3
   2   0  -7 83.0517 4.80691   5
   2   0  -7 77.2370 4.36118   6
   2   0  -7 85.2292 4.37229   6
  -7  -2   0 81.1618 4.87632   6
  -7  -2   0 86.7134 4.54500   3
   0  -7  -2 81.3201 4.25777   4
   0  -7  -2 74.1507 4.34984   6
  -3   0  -7 23.1572 2.05041   5
   3   0  -7 23.3601 1.55143   6
   0  -7  -3 23.3934 2.22339   3
   0  -7  -3 23.1442 1.49478   4
  -7  -3   0 24.6790 1.94138   3
  -7  -3   0 19.9906 2.35143   6
  -7   3   0 26.6994 2.07279   6
  -3   0  -7 20.6749 2.00176   6
   3   0  -7 23.3140 2.34533   5
  -3   0   7 22.1017 2.02806   6
   7   3   0 23.3898 1.85987   5
   0  -7   3 26.3560 1.97555   3
   0  -7   3 18.2034 2.00275   4
   0   7  -3 24.9147 2.11441   5
   0   7  -3 18.5699 2.15934   6
   3   0   7 22.7227 2.07081   4
   3   0   7 22.8057 2.18502   6
  -3   0  -7 24.4749 2.10387   3
   3   0  -7 22.3507 1.40967   3
   0   7   3 19.2027 1.39003   4
   0   7   3 24.1561 1.97558   6
   7   3   0 24.9496 1.99505   4
   3   0  -7 25.5738 1.56137   6
   7  -3   0 20.4512 1.89654   4
   0   7  -4 1.26885 1.32933   5
   0  -7   4 2.80918 0.99606   3
   0   7   4 2.28551 0.51508   4
   0   7   4 2.33843 0.88407   6
   0  -7  -4 3.25407 1.47102   3
   0  -7  -4 3.67173 1.38480   5
   4   0  -7 4.02940 0.53563   6
  -7   4   0 2.99817 0.97462   6
   0  -7   4 1.01944 1.20930   6
   7  -4   0 1.26530 1.32697   4
  -4   0   7 1.91525 0.97412   6
   4   0   7 3.97352 1.33473   4
   4   0   7 2.01819 1.06070   6
   7   4   0 2.00888 0.97476   4
   7   4   0 2.47010 1.47543   6
   0   7  -4 1.73730 1.22354   6
  -4   0  -7 2.73324 1.10677   5
   4   0  -7 4.26641 1.42863   5
   4   0  -7 2.59120 0.49520   6
  -4   0  -7 3.88965 1.26201   6
   0  -7   4 1.15566 1.02645   4
  -7  -4   0 2.60117 1.26401   6
  -7  -4   0 3.27320 1.02231   3
   4   0  -7 3.88941 0.53638   3
   5   0   7 6.01135 1.38174   4
   0   7   5 10.2370 0.87180   4
   5   0  -7 11.0535 1.73585   5
   0  -7  -5 7.46847 1.57654   5
   5   0   7 9.95611 1.45823   6
   7  -5   0 8.44328 1.53108   4
   0   7   5 9.63182 1.16588   6
  -7   5   0 10.3387 0.69726   5
  -7  -5   0 11.6199 1.40103   3
   0  -7   5 11.9519 1.33962   3
   0  -7   5 6.98072 1.57345   4
   7   5   0 9.80786 1.28621   4
   0   7  -5 12.0081 1.78358   5
  -5   0  -7 11.5735 1.64169   6
  -5   0   7 8.07793 1.19498   6
   7   5   0 10.3589 1.59411   5
   7   5   0 6.74507 1.57505   6
  -7   5   0 9.98595 1.25363   6
   0  -7  -5 11.0234 1.73203   3
  -5   0  -7 11.1249 1.63672   3
  -5   0  -7 10.6453 1.44171   5
   0  -7   6 52.1744 3.82052   4
   0  -7   6 53.1359 3.79221   6
   0   7  -6 44.1074 3.54216   5
   0   7  -6 56.3859 3.61412   6
   0   7   6 51.1770 2.79841   4
   0   7   6 49.0470 3.12083   6
  -7  -6   0 52.6253 3.74013   6
   7  -6   0 54.9201 3.53594   4
   6   0   7 54.1491 3.47771   4
   6   0   7 45.0932 3.61843   6
   6   0  -7 48.6883 3.62242   5
  -6   0  -7 51.4693 3.18501   5
  -6   0  -7 47.7444 3.66547   6
  -6   0   7 48.1383 3.24597   6
   7   6   0 50.1893 3.84846   6
  -7  -6   0 50.0573 3.29395   3
  -7   6   0 47.6578 2.69055   5
   0  -7  -6 50.2170 3.61651   3
   0  -7  -6 50.5844 3.62002   5
   7   6   0 48.5741 3.37782   5
  -6   0  -7 51.0704 3.69875   3
  -7   6   0 44.9154 3.17602   6
  -1   7   0 128.666 6.13105   4
  -1   7   0 116.240 6.30700   5
  -1   7   0 120.609 6.52302   6
  -1  -7   0 128.155 6.08978   4
   0   1   7 131.589 6.31160   4
  -7   0   1 103.356 6.21162   3
  -7   0   1 108.406 6.40007   6
  -7   0  -1 109.130 6.33341   3
   0  -1  -7 111.616 6.42731   5
   1   7   0 127.373 6.44874   6
   0  -1  -7 129.173 6.16033   6
   0  -1  -7 113.467 6.16738   6
   7   0  -1 110.217 6.30038   6
  -1  -7   0 114.184 6.38236   3
   0   1   7 123.424 6.34274   6
   0  -1   7 122.219 6.35497   4
   0  -1   7 126.014 6.48204   6
   0   1  -7 112.385 6.17156   3
   0   1  -7 101.104 6.44702   5
   0   1  -7 128.454 6.30404   6
   0   1  -7 104.877 6.33802   6
  -7   0  -1 113.719 6.50266   6
   7   0   1 127.501 6.33971   4
   7   0   1 102.355 6.02424   5
   7   0   1 106.947 6.38708   6
   7   0  -1 119.237 6.36930   4
   7   0  -1 112.490 6.11626   5
   0  -1  -7 116.354 6.24016   3
   1   7   0 124.490 6.04904   4
   1   7   0 115.694 6.36953   5
   1  -7   0 128.482 6.29137   6
   1  -7   0 106.943 6.41279   3
   1  -7   0 128.803 6.20192   4
  -7  -1  -1 492.485 25.7271   3
   1   7  -1 509.639 25.7506   5
   1   7  -1 509.218 25.8149   6
  -1   1   7 463.178 25.6427   6
  -7  -1  -1 548.427 25.8903   6
   1  -7   1 522.216 25.7426   6
  -7   1   1 517.259 25.7703   6
   1   7  -1 494.361 25.5292   4
  -7   1   1 493.870 25.6681   3
  -1   7   1 504.093 25.5362   4
  -1  -7  -1 535.480 25.8115   3
  -1  -7  -1 495.092 25.4722   4
  -1  -7  -1 529.142 25.6929   6
   7   1  -1 503.350 25.7559   6
  -1   7   1 533.458 25.9518   6
   1  -7   1 513.397 25.7781   3
  -1  -1  -7 484.119 25.6893   3
  -1  -1  -7 497.345 25.7946   5
  -1  -1  -7 523.588 25.6413   6
  -1  -1  -7 504.839 25.6509   6
   1   1  -7 506.363 25.6684   6
   1  -7   1 490.077 25.6197   4
   1   1  -7 491.226 25.5415   3
   7  -1   1 498.242 25.6995   4
   7  -1   1 524.767 25.4327   5
   7  -1   1 505.063 25.7649   6
  -1   1   7 515.638 25.6904   4
  -1   1   7 493.442 25.6594   6
   7   1  -1 512.698 25.7192   4
   1   1  -7 498.406 25.8509   5
   1   1  -7 494.807 25.6999   6
   1  -1   7 491.699 25.7100   4
   7   1  -1 496.655 25.5984   5
   1   7   1 504.256 25.9001   4
  -1  -1   7 497.125 26.1426   4
  -1  -1   7 520.510 26.2161   6
   1  -1  -7 516.873 25.9538   6
  -7   1  -1 503.412 26.1747   3
  -1  -7   1 532.361 26.1959   3
  -1  -7   1 494.646 25.9993   4
  -1  -7   1 522.180 26.2170   6
   1  -1  -7 574.455 26.3056   5
   1   1   7 502.710 26.2371   6
  -7   1  -1 531.549 26.2572   6
  -7  -1   1 505.379 26.0987   3
  -7  -1   1 507.938 26.2588   6
  -1   7  -1 482.297 26.0104   4
   1  -1  -7 506.525 26.0486   3
   7   1   1 479.673 25.9782   5
   1   7   1 533.602 26.2352   6
   1   1   7 514.877 26.1051   4
   1  -1  -7 526.705 25.9516   6
   7  -1  -1 527.769 26.1851   4
   7  -1  -1 519.892 25.9375   5
   1  -7  -1 520.568 26.2480   3
   1  -7  -1 509.461 26.0065   4
   7   1   1 529.706 26.1125   4
  -1   1  -7 508.245 26.2387   5
  -1   1  -7 535.725 26.1753   6
   7  -1  -1 546.351 26.1307   6
  -1   7  -1 494.659 26.1379   5
  -1   7  -1 513.083 26.1977   6
  -1   1  -7 479.558 26.0812   3
  -1  -7  -2 250.730 13.1628   3
   1  -7   2 249.054 12.8948   3
   1  -7   2 240.944 12.8088   4
   2   1  -7 243.706 12.7930   6
   2   1  -7 241.598 12.8326   6
   7   2  -1 246.671 12.8762   4
  -2   1   7 250.147 12.7977   6
   2  -1   7 259.447 12.9136   4
  -2  -1  -7 259.133 12.8441   6
   7  -2   1 238.595 12.8825   4
  -1  -7  -2 258.278 12.5632   4
  -2  -1  -7 246.110 12.8638   6
  -7  -2  -1 246.649 13.0852   6
   1   7  -2 239.516 12.7040   4
   1   7  -2 253.407 12.9395   5
   1   7  -2 243.782 12.9988   6
   7   2  -1 246.360 12.7783   5
   7   2  -1 237.232 12.9620   6
   2   1  -7 256.572 12.6156   3
   2   1  -7 240.699 13.0273   5
  -7   2   1 257.929 12.8998   6
   7  -2   1 264.160 12.9382   6
  -2  -1  -7 253.272 12.9116   3
  -2  -1  -7 248.353 12.9437   5
  -7  -2  -1 252.596 12.8939   3
  -1   7   2 249.835 12.7981   6
  -1  -7  -2 245.829 12.7680   6
  -2  -1   7 255.572 12.8867   4
   7  -2  -1 250.833 12.9054   4
   7  -2  -1 253.467 12.5623   5
  -1   7  -2 244.016 12.9427   6
   2  -1  -7 251.163 12.7029   3
   2  -1  -7 252.251 13.0051   5
   1  -7  -2 244.849 12.6688   4
   7   2   1 237.913 13.0123   6
   2   1   7 247.080 12.8112   4
  -2   1  -7 253.376 12.9297   5
  -2   1  -7 252.338 12.9200   6
  -2   1  -7 243.866 12.9566   6
  -7   2  -1 256.813 12.9729   6
   1   7   2 253.127 12.5457   4
   1   7   2 237.361 12.9071   6
  -7  -2   1 248.052 12.7840   3
  -7  -2   1 237.361 13.0014   6
  -7   2  -1 262.824 12.9280   3
   7   2   1 254.095 12.7999   4
  -1  -7   2 239.359 12.7441   4
  -1  -7   2 261.465 12.8693   3
   7   2   1 244.590 12.7261   5
  -1  -7   2 240.340 12.9572   6
  -2  -1   7 247.830 12.9110   6
  -2   1  -7 248.878 12.8528   3
   2   1   7 250.228 12.9356   6
   3   1  -7 1453.88 72.0889   6
   7   3  -1 1362.80 72.0832   5
   7   3  -1 1397.16 72.2671   6
   3  -1   7 1397.98 72.1522   4
   1  -7   3 1429.40 72.1590   3
  -1  -7  -3 1465.30 71.9942   6
  -1  -7  -3 1400.43 72.2386   3
   1   7  -3 1451.84 72.2636   6
  -3  -1  -7 1462.91 72.1581   6
  -3  -1  -7 1396.19 72.1954   3
   3   1  -7 1439.17 72.3144   5
   3   1  -7 1487.20 72.0817   6
   3  -1   7 1401.43 72.2661   6
   1  -7   3 1438.08 72.1191   4
   1  -7   3 1486.71 72.2649   6
   7   3   1 1391.57 72.4663   6
   3  -1  -7 1427.87 72.4343   5
   3  -1  -7 1435.94 72.1599   3
   3   1   7 1525.09 72.4542   6
   1  -7  -3 1428.72 72.1581   4
   7  -3  -1 1460.45 72.0381   5
  -1  -7   3 1449.17 72.2915   3
   1   7   3 1439.71 72.0267   4
   7   3   1 1445.22 72.2590   5
   1  -7  -3 1382.81 72.3989   3
  -3   1  -7 1548.97 72.4183   6
  -1   7  -3 1528.38 72.4568   6
  -7  -3   1 1399.92 72.2618   3
  -1  -7   3 1384.89 72.2641   4
  -1  -7   3 1417.73 72.4282   6
  -3   1  -7 1296.22 72.3218   3
  -1   7   4 31.9513 1.94687   4
  -1  -7  -4 35.0845 1.94266   6
  -1  -7  -4 34.6055 2.77618   3
   4   1  -7 30.8919 2.85298   5
   4   1  -7 31.8877 2.21634   6
   4   1  -7 31.4629 2.29145   6
  -4   1   7 34.4145 2.24162   6
  -4  -1  -7 30.9950 2.63893   3
  -7   4   1 28.6193 2.31412   6
   7   4  -1 33.6620 2.83862   6
   1  -7   4 32.7331 2.81869   6
  -7  -4  -1 33.0171 2.44342   3
   1   7  -4 32.6588 2.66894   5
   7  -4   1 35.9838 2.63035   4
  -1   7   4 34.0715 2.18551   6
  -7  -4  -1 31.7659 2.84539   6
   4  -1   7 37.3549 2.72855   4
   4  -1   7 30.5457 2.78705   6
   1   7  -4 33.8955 2.75404   6
   7   4  -1 33.8422 2.50443   4
   7   4  -1 27.7846 2.39345   5
   1  -7   4 32.8115 2.60039   4
   1  -7   4 27.8378 2.38627   3
  -4  -1  -7 31.6699 2.60386   6
  -4  -1  -7 32.4517 2.46797   5
  -1  -7   4 38.6664 2.59960   3
   7   4   1 33.7243 3.04953   6
  -4   1  -7 40.8246 3.05398   6
  -4   1  -7 36.1695 2.66911   5
  -7  -4   1 39.1307 2.56346   3
  -7  -4   1 41.2759 3.14115   6
  -1   7  -4 40.2447 2.84312   5
  -1   7  -4 43.7214 3.03231   6
   4  -1  -7 39.7485 2.99622   5
  -1  -7   4 40.4555 2.77379   4
   4   1   7 41.6652 2.79848   4
   4   1   7 41.1199 2.97994   6
   7  -4  -1 40.3329 2.93549   4
   1  -7  -4 38.7461 2.93491   3
   1  -7  -4 38.0874 2.43336   4
   1  -7  -4 40.8760 2.93566   5
   7   4   1 37.9868 2.54872   4
  -4   1  -7 44.0019 2.89185   6
   1   7   4 41.7855 2.11636   4
   1   7   4 39.4324 2.75926   6
  -4   1  -7 35.6907 3.10846   3
  -1  -7   4 39.3093 3.02312   6
  -7   4  -1 36.3670 2.76493   6
   4  -1  -7 43.2509 2.31245   3
  -4  -1   7 38.3447 2.82642   6
  -1  -7  -5 52.2093 3.97957   3
  -1  -7  -5 59.9245 4.02380   5
   7   5  -1 64.7028 4.25187   6
  -5  -1  -7 57.7903 3.98397   3
   1   7  -5 65.7710 4.11087   6
   7   5  -1 57.9770 3.71947   4
   1   7  -5 62.1041 4.01047   5
  -1   7   5 60.8531 3.40718   4
   7   5  -1 60.1482 3.84254   5
   1  -7   5 65.1129 4.22349   6
  -5  -1  -7 64.4038 3.81273   5
  -5  -1  -7 66.7900 4.06842   6
   5   1  -7 62.0858 4.17403   5
  -7   5   1 63.7648 3.62005   6
  -5   1   7 64.1283 3.63489   6
  -1   7   5 60.6512 3.52681   6
   5  -1   7 59.1395 4.00047   4
  -7  -5  -1 60.0329 3.82303   3
  -7  -5  -1 63.9045 3.46258   4
  -7  -5  -1 64.6780 4.18957   6
   5   1  -7 63.9238 3.55675   6
   7  -5  -1 47.9048 3.36921   4
  -7   5  -1 46.1953 2.49762   5
  -5   1  -7 51.3857 3.58969   6
   1   7   5 51.0988 3.19347   6
  -7  -5   1 48.7431 3.05046   3
   5   1   7 50.0010 3.25462   4
   5   1   7 54.9279 3.54073   6
  -5  -1   7 48.8649 3.26725   6
   1  -7  -5 44.0165 3.41326   3
  -1  -7   5 51.6420 3.61074   6
  -1   7  -5 49.1952 3.33863   5
  -1   7  -5 50.0835 3.46635   6
   1   7   5 46.1030 2.62427   4
   1   7   5 48.0550 2.61915   4
   7   5   1 53.4847 3.65577   6
  -7   5  -1 51.7656 3.19520   6
   5  -1  -7 51.1750 2.77838   3
   5  -1  -7 47.5255 3.46259   5
   7   5   1 45.8030 2.99196   4
   1  -7  -5 50.7984 3.45766   5
  -7  -5   1 53.5660 3.65224   6
   1  -7  -5 46.7390 2.89957   4
  -1  -7   5 48.5637 2.99366   3
  -1  -7   5 50.6099 3.33497   4
  -5   1  -7 50.1113 3.48840   3
  -5   1  -7 44.8374 3.08232   5
  -6  -1  -7 21.0798 2.12252   5
  -6  -1  -7 21.7359 2.65056   6
   6   1  -7 25.1692 2.75754   5
  -6  -1  -7 19.6694 2.25627   3
   7   6  -1 20.8092 2.38615   5
   7   6  -1 22.8866 2.37194   6
   6   1  -7 20.3689 1.78169   6
  -7  -6  -1 28.5278 2.37326   3
  -6   1   7 19.9558 1.99461   6
   1   7  -6 21.4959 2.58639   6
  -7  -6  -1 28.5239 2.75300   6
   6  -1   7 20.6572 2.26468   4
   1   7  -6 20.9851 2.31665   5
  -1   7   6 22.3829 1.64279   4
  -1   7   6 22.7910 1.85092   6
   6  -1   7 23.4456 2.78527   6
   1  -7   6 27.0952 3.00884   4
  -7   6   1 20.1351 1.97107   6
   1  -7   6 23.3046 2.85786   6
   7  -6   1 24.5892 2.54001   4
  -1  -7  -6 26.5493 2.69524   3
  -1  -7  -6 24.0848 2.66060   5
  -1  -7   6 26.4147 2.88020   6
  -1  -7   6 21.2585 2.15126   4
   6   1   7 22.8843 2.69902   6
  -7  -6   1 25.2837 2.21942   3
   7   6   1 27.1061 2.93382   6
   6  -1  -7 23.2606 2.61172   5
  -6  -1   7 27.3380 2.40342   6
   1   7   6 25.6922 1.59677   4
   1   7   6 23.0757 2.24815   6
  -1   7  -6 27.3103 3.19060   6
  -1   7  -6 26.3719 2.59641   5
   1  -7  -6 23.6390 2.69333   5
   7  -6  -1 26.3014 2.33721   4
  -7  -6   1 30.6020 2.92638   6
   6   1   7 29.4048 2.46906   4
   7   6   1 30.1608 2.41586   5
  -6   1  -7 27.4087 2.78794   3
  -6   1  -7 25.1553 2.33033   5
   1  -7  -6 26.8743 2.61344   3
  -7   6  -1 20.9595 2.29143   6
   1   7   6 26.2475 1.63337   4
  -7   6  -1 24.2693 1.51333   5
   0  -2  -7 71.8429 4.35346   5
   0   2  -7 79.4721 4.22252   6
   7   0   2 77.2577 4.17543   4
   0  -2  -7 77.2970 4.15927   3
   2  -7   0 63.3845 4.29191   3
   2  -7   0 75.9629 4.09541   4
   7   0   2 69.4527 4.55276   6
   0   2  -7 64.7120 3.95771   3
   0   2  -7 63.7188 4.37088   5
  -7   0  -2 67.3354 4.25608   3
   0   2   7 77.2074 4.12850   4
   0   2   7 67.0833 4.11106   6
   0  -2  -7 82.2485 3.86204   6
   2   7   0 75.8207 4.27020   5
   2   7   0 79.8472 4.39050   6
  -2   7   0 70.6737 4.11138   5
   7   0  -2 72.5796 4.35452   4
   7   0  -2 69.6705 4.01096   5
   7   0  -2 69.8444 4.09384   6
  -7   0  -2 70.8656 4.45549   6
  -7   0   2 63.9699 4.01606   3
  -7   0   2 71.6438 4.27280   6
  -2  -7   0 72.6874 4.27393   3
  -2  -7   0 79.7135 3.86420   4
   0  -2   7 77.0970 4.27286   4
   0  -2  -7 76.6358 3.88664   6
  -2   7   0 77.2040 4.15504   6
   0  -2   7 79.2402 4.46299   6
  -1  -2  -7 243.350 12.7861   5
  -1   2   7 228.869 12.5542   6
   2   7  -1 239.875 12.8232   6
  -2   7   1 236.165 12.5062   4
  -2   7   1 246.865 12.6066   6
  -1  -2  -7 243.440 12.6838   3
  -7   1   2 241.437 12.5786   3
   7  -1   2 253.865 12.7922   6
   7   1  -2 250.760 12.6012   5
   7   1  -2 237.563 12.6758   6
   2  -7   1 241.269 12.7483   3
   2  -7   1 249.724 12.6281   4
   2   7  -1 246.376 12.7400   5
  -7  -1  -2 246.983 12.7442   3
  -7  -1  -2 245.867 12.8716   6
  -2  -7  -1 252.426 12.7691   3
  -2  -7  -1 260.733 12.3700   4
  -1  -2  -7 257.665 12.5386   6
  -1  -2  -7 244.641 12.5455   6
   7  -1   2 254.290 12.6870   4
   1   2  -7 243.910 12.4694   3
   7   1  -2 248.893 12.7506   4
   1  -2   7 250.560 12.7410   4
   1   2  -7 243.569 12.6733   6
   1   2  -7 237.036 12.8394   5
  -1   2   7 250.927 12.5801   6
  -7   1   2 237.824 12.6791   6
   1  -2   7 239.362 12.8313   6
  -2  -7  -1 229.311 12.7656   6
   2   7   1 237.819 12.7689   6
   7  -1  -2 247.641 12.7243   4
   7  -1  -2 240.469 12.4656   5
  -7   1  -2 241.099 12.7115   3
  -7  -1   2 226.525 12.5170   3
  -7  -1   2 235.816 12.7397   6
   7   1   2 235.042 12.7658   6
  -1   2  -7 233.449 12.5604   3
  -1   2  -7 239.028 12.7581   5
  -1   2  -7 271.229 13.5665   6
  -1  -2   7 258.087 12.6895   4
  -1  -2   7 244.053 12.7650   6
   1  -2  -7 242.883 12.7643   5
   1   2   7 258.866 12.5910   4
   1   2   7 239.007 12.6455   6
   2  -7  -1 245.597 12.5365   4
  -2  -7   1 256.702 12.6823   3
  -2  -7   1 239.109 12.4624   4
  -2  -7   1 244.427 12.7429   6
  -2   7  -1 243.686 12.6012   5
  -2   7  -1 241.654 12.6704   6
   7  -1  -2 247.383 12.5469   6
   1  -2  -7 249.589 12.5866   3
  -7   1  -2 244.145 12.8114   6
   7   1   2 241.550 12.5904   4
  -1   2  -7 261.601 12.7424   6
  -2   7   2 1.84960 0.65120   4
   2   7  -2 2.23654 1.33065   5
  -7  -2  -2 3.03203 1.14401   3
  -7  -2  -2 -0.2351 1.01722   6
  -2  -2  -7 2.00724 0.83158   6
   7   2  -2 2.67319 0.94299   5
  -7   2   2 1.29355 0.88780   6
  -2   7   2 1.78148 0.71996   6
  -2   2   7 1.83971 0.69832   6
   7   2  -2 1.90386 1.15722   4
  -2  -7  -2 0.77841 0.90905   6
   2   7  -2 0.76718 1.02464   6
   7  -2   2 2.16104 1.09207   4
   7  -2   2 1.69537 0.99013   6
  -2  -2  -7 2.37539 1.20002   3
   2  -7   2 0.65886 0.95171   4
  -2   2   7 1.85961 0.69755   6
   2   2  -7 1.67159 1.42182   5
   2   2  -7 1.10662 0.83786   6
   2   2  -7 2.06919 0.43201   3
  -2  -2  -7 1.57901 0.74901   6
   7   2  -2 1.96181 0.93957   6
  -2  -2  -7 0.51092 1.12437   5
  -7   2  -2 6.84638 1.34138   6
   7  -2  -2 6.60714 1.35245   4
   2  -2  -7 5.50165 1.30317   5
   2   2   7 5.16779 1.06196   6
   2   2   7 4.96783 0.91180   4
   2   7   2 3.77427 1.04396   6
   7   2   2 4.76716 0.95512   4
   2  -7  -2 6.06635 1.39713   3
   2  -7  -2 6.48274 0.93478   4
   7  -2  -2 7.12766 0.75702   5
  -2  -2   7 6.00758 1.29845   4
  -2   7  -2 6.44010 1.14770   6
  -2  -7   2 5.25432 0.92983   4
  -2  -2   7 3.90453 1.08504   6
  -2   2  -7 5.84625 1.05215   3
  -2   2  -7 7.75769 1.38943   5
  -2   2  -7 6.43303 1.15007   6
  -2   2  -7 4.16317 1.05855   6
  -7  -2   2 6.09054 0.85549   3
  -7  -2   2 5.94189 1.29348   6
   2  -2  -7 5.45677 0.91242   3
  -2  -7   2 5.14091 1.04511   3
  -2   7  -2 5.58685 1.07175   5
  -2  -7   2 6.23909 1.32153   6
  -3  -2  -7 97.6782 5.51647   6
  -2   7   3 98.6337 5.25407   4
   7   3  -2 101.761 5.58513   4
   7   3  -2 99.3036 5.48248   5
  -7  -3  -2 93.5174 5.79441   6
  -3   2   7 101.479 5.31098   6
   3   2  -7 101.435 5.49149   6
   2   7  -3 103.662 5.66691   5
   2   7  -3 100.551 5.75002   6
  -2   7   3 100.160 5.29812   6
  -3  -2  -7 95.0588 5.58879   5
  -3  -2  -7 98.3044 5.46561   6
   2  -7   3 102.040 5.56075   4
  -2  -7  -3 99.0376 5.69430   3
  -2  -7  -3 99.6784 5.41111   6
   3  -2   7 100.222 5.65086   4
   7   3  -2 95.8238 5.68113   6
   3   2  -7 98.8344 5.81685   5
  -7   3   2 101.837 5.42901   6
   2  -7   3 99.7583 5.59069   3
  -3  -2  -7 101.528 5.63179   3
   3  -2  -7 111.248 6.34224   5
  -2  -7   3 118.525 6.10664   3
  -2  -7   3 106.792 6.09890   4
  -2  -7   3 108.131 6.39059   6
   7   3   2 111.220 6.04232   4
   7   3   2 105.437 6.39175   6
   3  -2  -7 113.444 6.00417   3
  -7   3  -2 115.040 6.31857   6
   3   2   7 116.602 6.30671   6
   2  -7  -3 120.332 6.04297   4
   7  -3  -2 115.021 5.87316   5
  -2   7  -3 114.197 6.30441   6
   2  -7  -3 124.297 6.37909   3
  -3  -2   7 110.530 6.34163   6
  -3   2  -7 116.991 6.25463   3
  -3   2  -7 119.130 6.23165   5
  -3   2  -7 111.070 6.28517   6
  -3   2  -7 109.853 6.40650   6
   3   2   7 116.009 6.11624   4
  -7  -3   2 109.581 6.42254   6
  -7  -3   2 110.835 6.01415   3
   4   2  -7 98.6944 5.27759   6
  -2   7   4 89.7030 4.98848   4
  -2  -7  -4 99.8885 5.10078   6
   2  -7   4 103.912 5.41570   4
   7  -4   2 98.4027 5.42735   4
   7   4  -2 93.2392 5.31532   4
   4  -2   7 99.2265 5.49361   4
   4   2  -7 83.6207 5.51051   5
  -7  -4  -2 93.5621 5.33439   3
  -4   2   7 91.6609 5.01439   6
  -2  -7  -4 89.7842 5.47798   3
  -4  -2  -7 99.0128 5.47669   3
  -4  -2  -7 92.3169 5.33101   5
  -7  -4  -2 101.436 5.05197   4
   7   4  -2 86.2125 5.27488   5
   7   4  -2 90.9084 5.52443   6
  -7  -4  -2 92.2322 5.55398   6
   2   7  -4 84.8496 5.38835   5
   2   7  -4 97.3659 5.52842   6
  -7   4   2 85.1850 5.10822   6
  -2   7   4 100.083 4.99750   6
  -4   2  -7 82.7021 5.16662   3
  -4  -2   7 91.5545 5.06139   6
   2  -7  -4 85.0454 5.06260   3
   2  -7  -4 83.0113 4.73157   4
   2  -7  -4 89.1052 5.00305   5
   2   7   4 81.9781 4.97821   6
   7   4   2 85.9075 4.69175   4
   7   4   2 80.9278 5.16046   6
   4   2   7 95.2414 4.84562   4
  -4   2  -7 95.6772 5.08008   6
  -7   4  -2 76.3304 4.93486   6
  -2  -7   4 82.9610 4.70812   3
  -2  -7   4 82.6089 4.86265   4
   4  -2  -7 88.0770 4.64474   3
   4  -2  -7 86.0810 5.05234   5
   7  -4  -2 86.0056 5.05939   4
  -7  -4   2 85.6750 4.67895   3
   7  -4  -2 88.0176 4.51811   5
   4   2   7 88.2013 5.05329   6
  -2  -7   4 87.9036 5.17683   6
  -4   2  -7 77.9210 5.10518   6
  -4   2  -7 78.2996 4.81967   5
  -2   7  -4 85.2630 4.91340   5
  -2   7  -4 97.9617 5.12666   6
  -2   7   5 8.19877 0.91008   6
  -2  -7  -5 8.21114 1.70826   5
   5   2  -7 8.76420 1.24203   6
   2  -7   5 9.33115 1.76332   4
   5   2  -7 9.08090 1.94372   5
  -7  -5  -2 8.41839 1.46088   3
  -7  -5  -2 10.2121 0.97579   4
  -7  -5  -2 7.02433 1.47164   6
  -2  -7  -5 8.58150 0.97147   6
   7  -5   2 3.73668 1.43573   4
  -5   2   7 6.94717 0.97101   6
   7   5  -2 8.74280 1.66458   5
  -2  -7  -5 10.6396 1.86588   3
  -5  -2  -7 5.56138 1.33810   5
   5  -2   7 9.18987 1.75041   4
   7   5  -2 6.49452 1.52997   6
  -7   5   2 12.3190 1.37391   6
   2   7  -5 6.46116 1.60223   5
   2   7  -5 6.96934 1.46370   6
  -5  -2  -7 5.78158 1.52984   3
   2  -7  -5 12.1067 1.81080   3
   2   7   5 8.06578 1.47280   6
  -2  -7   5 5.84660 1.37727   6
   2  -7  -5 9.09943 1.60761   5
  -2  -7   5 9.93542 1.14336   3
   5  -2  -7 7.89338 1.56075   5
   7   5   2 10.2456 1.10141   4
   7   5   2 6.36128 1.39209   6
  -5  -2   7 8.96071 1.44993   6
  -5   2  -7 7.15853 1.60953   3
  -5   2  -7 7.11644 1.29480   6
  -5   2  -7 8.63752 1.59196   6
  -2  -7   5 9.20908 1.45959   4
   5   2   7 8.03475 1.36088   6
  -7  -5   2 13.3751 1.31298   3
  -7  -5   2 9.26517 1.67552   6
  -7   5  -2 8.47128 0.64247   5
   5   2   7 12.3669 1.36213   4
   2   7   5 10.4628 0.63359   4
  -2   7  -5 9.58878 1.55564   6
  -7   5  -2 6.49375 1.24301   6
   2   7   5 11.1298 0.64277   4
  -2   7  -5 5.88873 1.44103   5
   5  -2  -7 11.4422 1.09605   3
  -2  -7  -6 185.876 8.78431   6
  -2  -7  -6 171.092 9.35973   5
   6   2  -7 154.116 9.35372   5
   6   2  -7 168.497 9.06542   6
  -7  -6  -2 182.504 9.23699   3
  -6  -2  -7 166.995 9.34450   3
  -2   7   6 174.466 8.80476   6
  -6  -2  -7 172.941 9.13714   5
   2  -7   6 181.743 9.33283   4
   2   7  -6 151.803 9.31938   5
   2   7  -6 190.649 9.40882   6
  -7  -6  -2 176.116 9.39199   6
  -2  -7  -6 165.983 9.38225   3
  -6   2   7 157.939 8.89984   6
   7  -6   2 190.147 9.31758   4
   6  -2   7 185.160 9.32010   4
   7   6  -2 148.772 9.19500   5
   7   6  -2 165.997 9.47665   6
  -6  -2  -7 158.139 9.27716   6
   2  -7  -6 155.135 8.28302   5
   2  -7  -6 156.298 8.27452   3
   7   6   2 150.688 7.81729   4
  -7   6  -2 134.659 8.11002   6
  -2  -7   6 149.572 8.16642   4
  -2  -7   6 166.658 8.47527   6
   7  -6  -2 159.367 8.25918   4
  -7   6  -2 133.830 7.64361   5
  -7  -6   2 160.988 7.96224   3
  -7  -6   2 169.897 8.48959   6
   2   7   6 165.582 7.65541   4
   2   7   6 153.487 7.64702   4
   2   7   6 145.911 8.11644   6
   6  -2  -7 152.717 7.84847   3
   6  -2  -7 142.691 8.17546   5
  -6  -2   7 157.217 8.22891   6
  -6   2  -7 134.257 8.34303   6
  -2   7  -6 145.130 8.17763   5
   6   2   7 168.642 8.05430   4
   6   2   7 141.925 8.27536   6
   7   6   2 143.364 8.43923   6
  -2  -7   6 134.423 7.81536   3
  -6   2  -7 132.017 8.24471   3
   3  -7   0 14.7334 1.83052   3
   0  -3  -7 17.9741 2.08166   5
   3   7   0 17.7340 2.04626   5
  -7   0   3 19.0368 1.99635   6
   0  -3  -7 20.9673 1.90968   3
  -7   0  -3 17.4560 2.01474   3
  -7   0  -3 21.7043 2.37309   6
  -7   0   3 16.2799 1.47975   3
  -3  -7   0 23.2299 2.19146   6
  -3  -7   0 22.5586 1.97941   3
   7   0  -3 16.1584 1.83345   4
   7   0  -3 20.3114 1.73340   5
   7   0  -3 21.5870 1.67555   6
   7   0   3 22.6708 1.96348   4
   0   3   7 21.3750 1.73729   4
  -3  -7   0 22.7066 1.34291   4
   0  -3   7 23.1609 2.10326   4
   3  -7   0 20.0905 1.88505   4
   0  -3   7 22.2418 2.31056   6
   0   3  -7 16.9040 1.46802   3
   0   3  -7 20.9168 2.07637   5
   0   3  -7 24.3109 2.03087   6
   0   3   7 18.3760 1.66657   6
  -3   7   0 17.4988 1.68405   5
  -3  -7   0 20.0505 1.32123   4
  -1  -3  -7 1420.83 72.7531   3
   3  -7   1 1414.53 72.8147   3
  -1  -3  -7 1443.92 72.5219   6
   1  -3   7 1455.85 72.8799   6
   7  -1   3 1519.10 72.8626   6
   1   3  -7 1334.25 72.5155   3
   1   3  -7 1400.68 72.8443   5
   1   3  -7 1421.61 72.7354   6
   1  -3   7 1436.28 72.8237   4
   3   7  -1 1433.58 72.8678   6
  -1  -3  -7 1490.57 72.5574   6
  -3  -7  -1 1435.67 72.7693   3
  -1  -3  -7 1437.43 72.8106   5
   7   1  -3 1432.59 72.7717   4
   7   1  -3 1437.26 72.6787   5
   3  -7   1 1441.23 72.6810   4
  -3  -7  -1 1500.44 72.4156   4
   7   1  -3 1514.30 72.7106   6
   7  -1  -3 1444.27 71.9795   5
  -7  -1   3 1320.52 71.9310   3
   7  -1  -3 1552.85 71.9388   6
  -1   3  -7 1445.14 72.2322   6
  -1  -3   7 1438.91 72.2099   6
   1  -3  -7 1433.63 72.0652   3
   1  -3  -7 1460.96 72.1994   5
   7   1   3 1473.64 72.2161   6
   3  -7  -1 1411.41 72.0103   4
  -3  -7   1 1388.91 71.9100   4
   7  -1  -3 1373.95 72.2127   4
  -1   3  -7 1338.82 71.9941   3
  -1   3  -7 1422.83 72.1775   5
  -1   3  -7 1463.46 72.1797   6
   3   7   1 1425.67 72.2388   6
   3  -7  -1 1491.75 72.2131   3
  -3   7   2 101.084 5.33567   6
   3   7  -2 98.6958 5.65195   5
   3   7  -2 95.9608 5.74073   6
  -2   3   7 99.9442 5.26098   6
  -7   2   3 95.2023 5.43108   6
   7   2  -3 102.335 5.52182   5
  -7  -2  -3 101.956 5.63657   3
   7  -2   3 99.9713 5.61026   4
  -2  -3  -7 100.012 5.67712   5
  -2  -3  -7 104.951 5.35970   6
  -2  -3  -7 99.8865 5.41253   6
  -2  -3  -7 98.8827 5.61855   3
  -3  -7  -2 101.792 5.67231   3
   2   3  -7 102.259 5.57045   6
   3  -7   2 93.2654 5.63763   3
   3  -7   2 109.411 5.59019   4
  -2   3   7 97.1588 5.24316   6
   7   2  -3 103.582 5.71353   4
   7  -2   3 96.2287 5.68479   6
   7   2  -3 92.9592 5.58040   6
  -7  -2  -3 102.351 5.82709   6
   2   3  -7 99.2161 5.11822   3
   2   3  -7 95.6192 5.77001   5
   7   2   3 106.240 6.13343   6
  -3  -7   2 111.126 5.90866   3
   2   3   7 101.507 5.95915   6
   7   2   3 116.398 5.85916   4
  -2  -3   7 109.685 6.19267   6
   2  -3  -7 106.807 5.87452   3
   2  -3  -7 113.600 6.15609   5
  -3  -7   2 110.760 5.79055   4
  -3  -7   2 112.741 6.19697   6
   3   7   2 105.040 6.14999   6
   2   3   7 113.596 5.80332   4
   7  -2  -3 112.703 5.76918   5
  -7  -2   3 104.979 5.72545   3
  -7  -2   3 108.932 6.16309   6
   3  -7  -2 113.485 6.18472   3
   3  -7  -2 111.326 5.86849   4
  -3   7  -2 104.410 5.86039   5
  -3   7  -2 115.911 6.09183   6
  -2   3  -7 104.133 6.05743   5
  -2   3  -7 112.295 6.10301   6
  -2   3  -7 100.411 6.17513   6
  -2   3  -7 105.826 5.92421   3
  -7   2  -3 105.966 6.09642   3
  -7   2  -3 107.830 6.18581   6
  -3  -3  -7 1618.17 82.5859   3
   3   3  -7 1603.50 82.6727   5
   3   3  -7 1733.97 82.5671   6
  -3  -7  -3 1586.02 82.5887   3
   7   3  -3 1645.71 82.6119   6
   3   7  -3 1645.81 82.6684   6
   3  -7   3 1663.60 82.5130   4
   7   3  -3 1640.38 82.6909   5
   3  -3   7 1596.79 82.5569   4
   3  -7   3 1640.50 82.5780   3
   3  -3  -7 1739.51 87.5452   5
  -7   3  -3 1760.34 87.1606   5
   3  -7  -3 1750.15 87.5581   3
   3  -7  -3 1762.99 87.3783   4
  -3  -7   3 1809.40 87.3924   3
  -3  -7   3 1726.59 87.3711   4
   3  -3  -7 1741.53 87.3843   3
  -3   3  -7 1676.49 87.4814   3
  -7  -3   3 1673.25 87.2938   3
   7   3   3 1730.88 87.6156   6
   3   7   3 1703.63 87.5788   6
   7  -3  -3 1763.22 87.2988   5
  -7   4   3 220.165 10.5464   6
  -3  -7  -4 198.066 10.8834   3
  -3  -7  -4 198.246 10.6620   6
  -4   3   7 199.681 10.3992   6
   3  -7   4 185.555 10.9109   4
   3   7  -4 226.197 10.9244   5
   3   7  -4 182.674 10.8816   6
  -4  -3  -7 209.317 10.8110   5
   7   4  -3 220.616 10.7968   5
  -4  -3  -7 209.677 10.8699   3
  -3   7   4 190.563 10.3996   6
  -4  -3  -7 208.450 10.7614   6
   4   3  -7 209.050 10.7808   6
  -7  -4  -3 202.092 10.9364   6
   7   4  -3 203.970 10.9358   6
  -7  -4  -3 182.213 10.4785   4
  -7  -4  -3 214.382 10.8199   3
   4   3  -7 214.708 10.9673   5
  -7  -4   3 211.149 10.8854   3
  -7  -4   3 205.349 11.3183   6
   3  -7  -4 208.752 11.1529   5
   4   3   7 225.296 11.2148   6
   3  -7  -4 215.402 11.2263   3
   3  -7  -4 206.748 11.0230   4
  -4  -3   7 200.394 11.2440   6
   7  -4  -3 211.713 11.2279   4
  -4   3  -7 203.122 11.2315   6
  -4   3  -7 227.023 11.3665   6
  -3  -7   4 198.809 11.3014   6
  -3  -7   4 210.154 11.0390   4
   7   4   3 211.457 10.8990   4
   7   4   3 205.176 11.3120   6
  -7   4  -3 232.790 11.2632   6
  -4   3  -7 229.438 11.4607   3
   4   3   7 188.738 10.9507   4
  -3   7  -4 207.912 11.2499   6
   3   7   4 213.798 11.2365   6
   4  -3  -7 209.448 10.9666   3
   4  -3  -7 212.973 11.2062   5
   7  -4  -3 211.780 10.8813   5
  -7   4  -3 228.611 10.7593   5
  -7  -5  -3 176.065 9.21754   4
  -3  -7  -5 186.224 9.40462   6
  -7  -5  -3 181.718 9.62209   3
   3   7  -5 168.548 9.68639   5
  -3  -7  -5 180.554 9.73887   3
  -7  -5  -3 183.847 9.77416   6
  -5   3   7 178.954 9.18651   6
   3   7  -5 173.752 9.72418   6
  -7   5   3 173.735 9.26111   6
  -5  -3  -7 177.193 9.68499   3
  -5  -3  -7 180.723 9.60132   5
   7  -5   3 176.764 9.66857   4
   5   3  -7 173.272 9.75021   5
   5   3  -7 194.057 9.59601   6
  -3   7   5 175.572 9.11765   6
   7   5  -3 177.166 9.59695   5
   7   5  -3 181.663 9.80280   6
   5  -3   7 181.641 9.71046   4
  -5  -3   7 183.514 9.64336   6
  -3   7  -5 186.148 9.66111   6
   5   3   7 181.352 9.61233   6
  -5   3  -7 177.643 9.50930   5
   7   5   3 175.252 9.73158   6
  -7   5  -3 177.143 9.55857   6
   5   3   7 172.030 9.31056   4
   7  -5  -3 183.374 9.22876   5
  -3   7  -5 179.301 9.45978   5
   3  -7  -5 176.830 9.60134   3
   3  -7  -5 175.345 9.39433   4
   3  -7  -5 179.512 9.56450   5
   7  -5  -3 169.654 9.79545   4
  -5   3  -7 175.850 9.62222   3
  -5   3  -7 180.977 9.72888   6
  -5   3  -7 176.369 9.61434   6
  -7  -5   3 180.170 9.24530   3
  -7  -5   3 184.646 9.78509   6
  -3  -7   5 173.638 9.20456   3
  -3  -7   5 179.699 9.45429   4
   3   7   5 169.057 9.57568   6
   5  -3  -7 175.225 9.29476   3
   5  -3  -7 184.326 9.55708   5
   7   5   3 178.811 9.19741   4
  -3  -7   5 181.927 9.78162   6
  -7   5  -3 175.864 9.04737   5
  -3  -7  -6 262.482 14.1983   3
   6   3  -7 276.624 14.2209   5
   7  -6   3 254.737 14.0756   4
  -7   6   3 264.656 13.6903   6
  -6  -3  -7 272.334 14.1625   3
   6   3  -7 286.388 14.0361   6
  -7  -6  -3 279.085 14.1824   6
  -3  -7  -6 252.073 13.7672   6
  -3   7   6 265.529 13.5413   6
   7   6  -3 294.863 14.1133   5
  -6  -3  -7 272.370 14.1146   6
  -6  -3  -7 263.091 13.9909   5
   7   6  -3 271.679 14.2584   6
   3   7  -6 252.488 14.1203   6
  -7  -6  -3 284.136 14.0923   3
  -3  -7  -6 241.268 14.1026   5
   3   7  -6 278.898 14.1750   5
  -6   3   7 282.627 13.6788   6
   3  -7   6 254.967 14.1004   4
   6  -3   7 243.403 14.0713   4
   6  -3  -7 288.968 13.9942   3
  -7  -6   3 270.423 14.4112   6
  -3  -7   6 289.252 13.8889   3
  -3   7  -6 260.043 14.2963   6
   6  -3  -7 262.175 14.3125   4
  -3   7  -6 285.240 14.1784   5
  -6   3  -7 283.844 14.3415   3
   3  -7  -6 265.803 14.2396   3
  -6   3  -7 298.442 14.1196   5
  -6   3  -7 279.646 14.4069   6
   3   7   6 269.930 14.2263   6
  -3  -7   6 257.646 14.3318   4
  -3  -7   6 253.766 14.3946   6
   6   3   7 280.710 14.3363   6
   7  -6  -3 276.243 14.2807   3
   7  -6  -3 268.576 13.9281   5
  -7   6  -3 297.415 13.7883   5
  -7   6  -3 273.053 14.2224   6
   3   7   6 242.469 13.6965   4
  -7  -6   3 290.192 13.9789   3
   7   6   3 267.901 13.8473   4
   7   6   3 261.770 14.4235   6
   6   3   7 252.567 13.9907   4
   7  -6  -3 272.296 14.2805   4
   3  -7  -6 261.167 14.0718   4
   6  -3  -7 276.471 14.2170   5
   3  -7  -6 269.162 14.2795   5
   3   7   6 262.121 13.7010   4
  -6  -3   7 263.256 14.2784   6
   7   0   4 2.15831 1.13825   4
   0   4   7 2.17641 0.80999   6
   7   0  -4 2.45363 0.73982   6
   0   4  -7 2.75866 0.81308   3
   0   4  -7 1.08761 1.36590   5
   0   4  -7 2.00369 1.07025   6
   0   4   7 2.09472 0.87786   4
  -7   0  -4 1.30957 1.31933   6
  -7   0  -4 1.40831 1.26894   3
  -7   0  -4 3.61341 0.77175   5
  -7   0   4 2.01588 0.62782   3
  -7   0   4 4.08894 1.04995   6
  -4  -7   0 0.48591 1.03907   3
   4   7   0 2.24602 1.32640   5
   4   7   0 1.84101 1.05731   6
   0  -4   7 1.41704 1.17935   4
   0  -4   7 2.81310 1.39402   6
   7   0  -4 2.29040 1.43477   4
   7   0  -4 2.09691 1.03995   5
  -4   7   0 2.20748 0.85760   5
  -4   7   0 2.26914 0.94686   6
   0  -4  -7 2.43313 1.15807   3
   0  -4  -7 1.58347 1.30879   5
   4  -7   0 1.08720 1.32225   3
  -4  -7   0 2.90981 0.56247   4
  -4  -7   0 1.90914 1.13714   6
   4  -7   0 2.28202 1.13158   4
  -4  -7   0 2.08614 0.59411   4
  -1   4   7 36.4874 2.19041   6
  -4  -7  -1 32.0635 1.86390   4
   7   1  -4 29.4289 3.13873   4
   7   1  -4 38.6194 2.58391   5
  -7  -1  -4 35.4251 2.97202   6
   7  -1   4 34.6844 2.65207   4
   1   4  -7 36.4840 2.06179   3
   1   4  -7 39.2647 2.87927   5
   1   4  -7 33.0188 2.64342   6
   1  -4   7 32.8549 2.74289   4
   1  -4   7 29.6090 3.02599   6
   4   7  -1 37.3321 2.69257   5
   4   7  -1 31.1802 2.89629   6
  -7   1   4 34.3531 2.46929   6
   4  -7   1 39.0152 2.81761   3
   4  -7   1 35.5713 2.63066   4
  -4  -7  -1 34.8412 1.86022   4
  -1  -4  -7 36.4838 2.78202   5
  -7  -1  -4 40.0475 2.79276   3
  -7  -1  -4 33.9644 2.24099   5
  -1  -4  -7 30.2870 1.89663   6
  -1  -4  -7 33.4913 1.93902   6
   7  -1   4 40.7478 2.89711   6
  -4  -7  -1 34.6797 2.80094   6
   7   1  -4 32.1625 2.37325   6
  -4   7   1 35.7646 2.40778   6
  -1  -4  -7 31.5739 2.63867   3
  -4  -7   1 45.3090 2.50593   4
  -4  -7   1 40.5464 2.51052   4
  -4   7  -1 47.7271 2.66548   5
  -4  -7   1 42.2993 2.85795   3
  -4   7  -1 40.3656 3.33724   6
  -7  -1   4 42.2029 2.43537   3
   4   7   1 39.9736 3.26136   6
   7  -1  -4 43.6295 3.25030   4
  -1  -4   7 38.9757 3.23672   6
  -7   1  -4 47.8449 3.13651   3
   7  -1  -4 45.8868 2.76818   5
  -4  -7   1 45.0262 3.23831   6
   7   1   4 37.2300 2.80220   4
   7   1   4 42.9266 3.13962   6
  -7  -1   4 41.1240 3.00338   6
   1  -4  -7 41.9049 2.90562   3
  -1  -4   7 44.5285 3.01903   4
   1  -4  -7 42.2194 3.09955   5
   1   4   7 38.3075 2.57598   4
  -1   4  -7 42.0643 2.67696   3
  -7   1  -4 48.3848 3.31513   6
  -1   4  -7 43.3298 3.08762   5
  -1   4  -7 41.1209 3.05570   6
   4  -7  -1 41.1081 2.82459   4
   1   4   7 44.5887 2.75678   6
   4  -7  -1 43.6453 3.15192   3
  -7   1  -4 43.4350 2.46238   5
   4   7  -2 94.1960 5.79813   6
   2   4  -7 95.4933 5.79684   5
  -7   2   4 99.1046 5.39936   6
  -4  -7  -2 99.7611 5.69733   3
   7  -2   4 105.569 5.80920   6
   7   2  -4 109.633 6.72645   4
   4  -7   2 92.1502 5.65147   4
  -2   4   7 102.806 5.20431   6
  -2   4   7 110.469 5.21462   6
  -7  -2  -4 109.699 5.75313   3
   2   4  -7 96.9387 5.12440   3
   2  -4   7 94.9073 5.70526   4
  -2  -4  -7 96.0786 5.69521   3
   7  -2   4 97.2066 5.65146   4
   4   7  -2 109.355 5.74329   5
  -2  -4  -7 96.6651 5.29101   6
  -2  -4  -7 100.149 5.35658   6
  -4  -7  -2 90.3238 5.53919   6
   4  -7   2 106.416 5.77586   3
  -2  -4  -7 95.5605 5.69774   5
   7   2  -4 95.5552 5.57769   6
   2   4  -7 93.1181 5.60852   6
  -7  -2  -4 96.2826 5.80290   6
   4  -7  -2 90.7570 5.45066   3
  -2  -4   7 93.8839 5.37983   4
   2   4   7 89.3308 5.02406   4
   2   4   7 86.0648 5.42043   6
  -7   2  -4 89.3239 4.89171   5
   2  -4  -7 100.631 5.24251   3
  -4  -7   2 101.514 5.20565   3
  -7  -2   4 93.4785 4.92646   3
  -4  -7   2 92.8441 5.06793   4
  -4  -7   2 98.6789 5.07473   4
  -4  -7   2 87.6977 5.56090   6
  -7   2  -4 97.9226 5.44780   3
   2  -4  -7 100.481 5.46522   5
  -7   2  -4 95.8860 5.54815   6
   4  -7  -2 89.8748 5.23024   4
  -2  -4   7 88.7192 5.51355   6
  -2   4  -7 91.9070 5.20774   3
  -2   4  -7 102.889 5.41194   5
  -2   4  -7 97.7667 5.43317   6
   7   2   4 90.7569 5.14668   4
   7   2   4 91.1678 5.45748   6
  -4   7  -2 99.6781 5.12109   5
  -4   7  -2 88.1732 5.34110   6
   7  -2  -4 99.0394 5.14101   5
   4   7   2 86.9163 5.54165   6
   7  -2  -4 95.4269 5.56924   4
  -7  -2   4 96.0759 5.43008   6
  -2   4  -7 92.7874 5.57202   6
  -3   4   7 170.353 9.56482   6
  -3   4   7 197.977 9.58562   6
  -4  -7  -3 193.332 10.1059   3
   4  -7   3 195.146 10.2629   4
  -3  -4  -7 197.402 10.1204   3
   7  -3   4 197.188 10.3080   4
  -7   3   4 176.617 9.76185   6
  -3  -4  -7 198.723 9.91114   6
   3   4  -7 169.383 10.1519   5
   3   4  -7 209.156 10.0887   6
   4   7  -3 203.896 10.2297   6
  -7  -3  -4 186.536 10.0726   3
  -7  -3  -4 192.404 10.2055   6
   7   3  -4 181.742 10.0328   6
   4   7  -3 170.168 10.0619   5
   7   3  -4 175.722 9.99986   5
  -3  -4  -7 194.090 10.1241   5
   3  -4  -7 197.474 10.0099   5
   7  -3  -4 192.687 9.69949   5
  -3  -4   7 192.798 9.91472   4
  -4  -7   3 198.677 9.73053   4
   4  -7  -3 195.659 9.81510   4
  -4   7  -3 174.405 9.70932   5
  -4  -7   3 182.137 9.70052   3
   4  -7  -3 183.802 10.0003   3
  -7  -3   4 186.331 9.55295   3
  -7  -3   4 190.080 10.0095   6
  -4  -7   3 212.504 10.1746   6
   3  -4  -7 189.949 9.77382   3
   7  -3  -4 171.155 10.2293   4
  -3  -4   7 212.479 10.1635   6
  -3   4  -7 167.906 9.81657   3
  -3   4  -7 169.176 9.85806   5
   7   3   4 207.271 9.69839   4
   7   3   4 175.869 10.0126   6
   4   7   3 185.191 10.0689   6
  -7   3  -4 169.522 9.99855   6
   3   4   7 173.653 9.85065   6
  -7   3  -4 163.086 9.90055   3
   3   4   7 206.600 9.65804   4
  -7   3  -4 180.185 9.50260   5
   4   4  -7 184.881 9.65800   6
   4   7  -4 183.999 9.69881   5
  -4  -4  -7 176.513 9.66160   5
  -7  -4  -4 172.594 9.34028   4
   4  -4   7 176.207 9.73360   4
  -7  -4  -4 179.895 9.75975   6
   4   4  -7 176.978 9.77879   5
  -4  -4  -7 178.683 9.69074   3
  -4  -4  -7 183.123 9.34797   4
  -4  -4  -7 181.118 9.53518   6
  -4  -7  -4 190.072 9.58624   6
  -7  -4  -4 175.200 9.65270   3
  -4   4   7 176.747 9.08217   6
  -4   4   7 173.307 9.08209   6
   4   7  -4 181.778 9.77994   6
  -4  -7  -4 181.845 9.72563   3
   7   4  -4 186.335 9.77031   6
   7  -4   4 184.310 9.69821   4
  -7   4   4 176.029 9.27405   6
   4  -7   4 167.374 9.88258   4
   7   4  -4 182.578 9.61964   5
   4   4   7 174.617 9.77637   6
  -4  -4   7 187.161 9.99120   4
  -7  -4   4 183.488 9.40695   3
   7   4   4 186.629 9.48082   4
   4   4   7 185.222 9.50781   4
   4  -4  -7 175.306 9.61752   3
   4  -4  -7 184.230 9.81513   5
  -4  -7   4 193.218 9.51648   3
  -4  -7   4 192.236 9.65421   4
  -4  -7   4 198.460 10.0524   6
  -4   7  -4 186.187 9.61403   5
   7  -4  -4 175.329 10.0992   4
   7  -4  -4 182.054 9.53580   5
  -7   4  -4 183.301 9.34759   5
  -7   4  -4 177.458 9.86727   6
  -4   4  -7 178.709 9.79952   3
   4   7   4 174.301 9.90619   6
  -7  -4   4 186.286 9.96600   6
  -7   4  -4 192.829 9.89551   3
  -4   4  -7 185.308 9.67589   5
  -4   4  -7 187.272 9.86661   6
  -4   4  -7 168.634 9.94170   6
   7   4   4 169.985 9.89785   6
   4  -7  -4 188.277 9.72522   5
  -4   7  -4 183.099 9.86852   6
  -4  -4   7 185.177 9.96538   6
   4  -7  -4 182.203 9.85931   3
   4  -7  -4 185.744 9.70169   4
   5   4  -7 68.0882 4.86535   5
   5   4  -7 80.9667 4.67301   6
   4   7  -5 70.4770 4.73339   5
  -7  -5  -4 76.3220 4.05522   4
  -7  -5  -4 73.7825 4.81171   6
   7   5  -4 72.7763 4.82519   6
  -5  -4  -7 69.5198 4.76616   3
  -5  -4  -7 78.8273 4.69920   5
  -5  -4  -7 83.0872 5.76607   6
   4   7  -5 79.1022 4.82572   6
  -5   4   7 74.3139 3.90848   6
  -4  -7  -5 75.4356 4.83313   3
  -4  -7  -5 81.5416 4.55479   6
   4  -7   5 79.6587 4.80873   4
  -7   5   4 68.3903 4.06595   6
   7  -5   4 77.3080 4.83669   4
   7   5  -4 68.0711 4.64970   5
  -7  -5  -4 73.3172 4.69019   3
   5  -4   7 78.6003 4.81762   4
   4  -7  -5 76.3263 4.67786   4
   5   4   7 81.0405 4.33010   4
   5   4   7 75.4882 4.76140   6
   7  -5  -4 76.4105 4.69362   3
  -7  -5   4 79.6833 5.00324   6
  -7   5  -4 75.1327 4.08739   5
  -7   5  -4 71.8868 4.78462   6
   7  -5  -4 85.2154 4.95329   4
   7  -5  -4 81.1238 4.37703   5
  -4  -7   5 76.8597 4.23364   3
  -4  -7   5 81.4883 5.05533   6
  -7  -5   4 77.5007 4.19684   3
   7   5   4 78.2289 4.22362   4
   7   5   4 71.7307 4.92661   6
  -5   4  -7 80.6234 4.80644   6
  -5   4  -7 74.9255 4.96004   6
   4  -7  -5 78.0276 4.79207   3
  -5   4  -7 76.9179 4.45526   5
   4   7   5 81.1552 4.83205   6
   5  -4  -7 79.8027 4.48534   3
   5  -4  -7 76.5740 4.75511   5
  -5  -4   7 75.9866 4.92447   6
  -4   7  -5 73.6303 4.50084   5
  -4   7  -5 82.5879 4.87916   6
  -5   4  -7 69.8456 4.77433   3
   4  -7  -5 79.7148 4.67791   5
  -7  -6  -4 49.6046 3.74162   6
  -7  -6  -4 50.6338 3.73281   3
   6   4  -7 45.4806 3.88033   5
   6   4  -7 54.8031 3.61604   6
  -4  -7  -6 52.6044 3.92344   3
  -6  -4  -7 47.6833 3.80707   3
  -6  -4  -7 53.1485 3.59665   5
   6  -4   7 55.2534 3.94973   4
   7   6  -4 44.1881 3.70182   5
   7  -6   4 48.4382 3.89185   4
   4  -7   6 49.8774 3.91001   4
  -4  -7  -6 54.8810 3.85454   5
   4   7  -6 40.8165 3.74986   5
   4   7  -6 56.5072 3.81475   6
  -6   4   7 45.6370 2.80181   6
   7   6  -4 51.7802 3.86480   6
   6  -4  -7 57.6099 3.48562   3
   4  -7  -6 57.4050 3.85677   5
  -4   7  -6 52.1879 3.52609   5
  -4   7  -6 64.1384 3.97098   6
  -7   6  -4 46.4262 3.80183   6
   4  -7  -6 54.3927 3.81732   4
   7  -6  -4 53.6947 3.83036   3
   7  -6  -4 57.9053 4.02277   4
  -4  -7   6 53.2951 3.09071   3
  -4  -7   6 61.0974 4.04499   4
  -4  -7   6 64.9130 4.29390   6
   7   6   4 57.1482 3.09843   4
   7   6   4 49.3074 4.01345   6
  -6   4  -7 48.0864 4.07431   6
  -7   6  -4 47.8047 3.02430   5
   7  -6  -4 60.3152 3.39474   5
  -7  -6   4 55.2417 3.18033   3
  -7  -6   4 57.4858 4.15003   6
   4   7   6 53.9276 2.84017   4
   4   7   6 52.9641 3.79080   6
  -6  -4   7 61.4492 4.11026   6
   6   4   7 57.6604 3.33541   4
   4  -7  -6 53.0942 3.78145   3
   6  -4  -7 57.5409 4.09859   4
   6  -4  -7 56.8124 3.77951   5
  -6   4  -7 48.5291 3.83407   3
  -6   4  -7 58.1214 3.92211   6
   6   4   7 50.9327 3.81569   6
   0  -5   7 9.71238 1.55368   4
   5   7   0 8.11056 1.67780   6
   0  -5  -7 8.75380 1.65863   5
   0   5  -7 6.45573 1.01716   3
  -7   0  -5 10.0100 1.65238   3
  -7   0  -5 9.67318 1.11388   5
  -7   0  -5 7.82687 1.62843   6
   5  -7   0 7.60693 1.65715   3
   5  -7   0 12.4849 1.55944   4
   7   0   5 8.72376 1.40308   4
   0   5  -7 7.84377 1.72203   5
   0  -5  -7 6.94580 1.50606   3
  -7   0   5 8.39904 0.86387   3
  -5  -7   0 9.86289 1.59498   3
  -5  -7   0 8.20165 0.86970   4
  -5  -7   0 9.32809 0.81309   4
  -5  -7   0 6.35276 1.35586   6
  -5   7   0 8.88252 1.02689   5
   5   7   0 6.14324 1.44010   5
   0   5  -7 7.37105 1.33191   6
   0   5   7 8.95569 1.03309   4
   0   5   7 6.80888 1.01031   6
  -1  -5  -7 61.3050 4.12018   5
  -7   1   5 62.2824 3.76708   6
   7   1  -5 63.8799 3.70263   6
  -5  -7  -1 63.3396 3.35524   4
  -5  -7  -1 62.7937 3.37227   4
  -1   5   7 70.0080 3.55431   6
  -7  -1  -5 65.2699 4.15066   3
  -7  -1  -5 61.9995 3.68275   5
   1  -5   7 67.9836 4.39344   6
   1   5  -7 61.3994 4.22705   5
   1   5  -7 63.0833 4.03860   6
  -7  -1  -5 66.3175 4.25756   6
  -5  -7  -1 70.9588 4.20472   6
   7   1  -5 53.2534 5.24211   4
   7  -1   5 60.0412 4.02728   4
   7  -1   5 66.7031 4.19440   6
  -5  -7  -1 57.8865 3.94545   3
   5  -7   1 63.5159 4.16780   3
   5   7  -1 65.3200 4.02224   5
   5   7  -1 64.4788 4.32698   6
   7   1  -5 61.2142 4.01190   5
  -1  -5  -7 62.1762 4.08997   3
   5  -7  -1 46.6775 3.51535   3
  -5  -7   1 47.6382 3.15241   3
  -5  -7   1 52.4341 2.80649   4
  -5  -7   1 51.1490 3.60298   6
   5  -7  -1 47.8090 3.27598   4
  -7   1  -5 49.5897 3.44993   3
  -5   7  -1 46.8247 2.85574   5
  -7  -1   5 45.1329 2.67642   3
  -7  -1   5 52.4546 3.32942   6
  -1  -5   7 48.4381 3.36463   4
  -1  -5   7 48.4688 3.59432   6
  -1   5  -7 56.7315 3.07991   3
  -1   5  -7 47.6094 3.42679   5
   5   7   1 46.7025 3.59355   6
   5   7   1 45.4181 3.26782   5
   7   1   5 48.0950 3.18342   4
   7   1   5 51.2351 3.49096   6
   1  -5  -7 42.3516 3.49829   3
   1  -5  -7 49.5395 3.49975   5
  -5  -7   1 48.7282 2.86389   4
   7  -1  -5 47.8813 3.17966   5
   1   5   7 46.7842 2.83086   4
  -7   1  -5 50.0569 2.84567   5
   1   5   7 48.4782 2.92861   4
   1   5   7 52.1894 3.09079   6
  -7   1  -5 49.6393 3.62956   6
   2  -5   7 5.86737 1.51666   4
   2   5  -7 5.79229 1.26255   6
  -7   2   5 7.50721 1.02622   6
  -5  -7  -2 6.98158 0.59083   4
  -2   5   7 9.72557 1.01019   6
   5   7  -2 7.72393 1.63471   5
  -5  -7  -2 6.71413 1.55679   3
   7  -2   5 7.87787 1.33501   6
  -2  -5  -7 7.84291 1.62326   3
  -7  -2  -5 6.96014 1.59402   3
  -7  -2  -5 7.12559 1.34945   5
  -5  -7  -2 6.91772 1.40934   6
   7   2  -5 8.22923 1.60500   5
   5  -7   2 6.17704 1.52054   4
  -7  -2  -5 5.26936 1.28392   6
  -2  -5  -7 10.3797 1.98835   5
  -2  -5  -7 8.35955 0.87570   6
  -2  -5  -7 7.42969 0.94124   6
   2   5  -7 9.30999 1.89343   5
   2   5  -7 8.96305 0.97396   3
   7  -2   5 7.83758 1.52967   4
   5   7  -2 6.05183 1.42356   6
   7   2  -5 9.28944 1.29549   6
  -2   5  -7 13.9115 1.50578   3
   7  -2  -5 6.58981 1.68910   4
  -7   2  -5 10.8170 1.20402   5
  -7   2  -5 10.9970 1.71883   6
  -7   2  -5 10.4606 1.79256   3
  -2   5  -7 9.56781 1.52281   6
   5  -7  -2 13.7726 1.87438   3
   5  -7  -2 11.5922 1.61354   4
  -5  -7   2 8.80316 1.62960   6
   7  -2  -5 14.8602 1.55211   5
   7   2   5 9.67289 1.30578   4
   7   2   5 10.1833 1.64635   6
  -2   5  -7 15.8156 1.85291   5
  -5  -7   2 13.5546 1.39113   3
   2   5   7 12.5698 1.07977   4
   2   5   7 8.51254 1.30066   6
  -5   7  -2 12.9572 1.35812   5
  -5   7  -2 11.1481 1.49584   6
  -7  -2   5 9.38904 1.44757   6
   5   7   2 9.88108 1.66321   6
   2  -5  -7 14.5507 1.92974   5
  -2  -5   7 10.3683 1.76831   4
  -7  -3  -5 187.359 9.68063   3
   7   3  -5 173.852 9.60657   5
   3  -5   7 168.039 9.62867   4
  -3   5   7 182.219 9.00621   6
   5   7  -3 181.557 9.64123   5
   5   7  -3 180.381 9.77033   6
  -3  -5  -7 180.512 9.67335   3
  -3  -5  -7 177.975 9.65766   5
  -3  -5  -7 188.333 9.37645   6
   7  -3   5 170.379 9.59487   4
   3   5  -7 161.957 9.03722   3
   7   3  -5 175.000 9.55496   6
   3   5  -7 170.542 9.71820   5
  -7  -3  -5 191.532 9.45665   5
  -7  -3  -5 188.645 9.76879   6
  -7   3   5 174.792 9.23496   6
  -5  -7  -3 174.686 9.62052   3
   3   5  -7 178.808 9.61308   6
  -3  -5   7 167.887 9.99760   4
   3  -5  -7 175.070 9.89767   3
   3   5   7 182.232 9.47115   4
   5  -7  -3 171.546 9.88213   3
   3  -5  -7 192.052 9.91006   5
  -5   7  -3 188.734 9.88087   6
  -5  -7   3 193.094 10.0758   6
  -3  -5   7 189.242 10.0424   6
  -3   5  -7 179.418 9.75945   5
  -5   7  -3 185.683 9.55159   5
   7   3   5 178.613 9.92715   6
  -3   5  -7 185.578 9.92769   6
  -3   5  -7 172.974 10.0058   6
   7  -3  -5 175.274 9.95107   4
  -7   3  -5 189.153 9.99819   6
   5   7   3 184.421 10.0529   6
   7  -3  -5 186.928 9.65946   5
  -5  -7   3 191.354 9.60016   3
  -5  -7   3 197.286 9.62479   4
   5  -7  -3 179.154 9.76737   4
  -7   3  -5 186.233 9.95431   3
  -7   3  -5 187.439 9.44802   5
   7   3   5 180.754 9.57043   4
  -7  -3   5 186.901 9.51697   3
  -7  -3   5 184.602 9.94557   6
   5   7  -4 75.6357 4.97513   6
  -7  -4  -5 81.1107 4.87891   3
  -7  -4  -5 72.0792 4.90523   6
  -7   4   5 75.2854 4.21381   6
  -5  -7  -4 78.4967 4.87362   3
   4   5  -7 84.1340 4.97303   5
   5   7  -4 79.9193 4.85752   5
   4  -5   7 78.3086 4.98551   4
   5  -7   4 79.1061 4.92073   4
   7  -4   5 68.2382 4.84790   4
   7   4  -5 82.3185 4.88540   5
   7   4  -5 84.9928 4.87691   6
  -4  -5  -7 69.7966 4.80694   5
  -4  -5  -7 80.4174 4.57643   6
   4   5  -7 77.4637 4.79309   6
  -4  -5  -7 69.7219 4.85936   3
   7  -4  -5 90.6696 4.97680   3
   5  -7  -4 82.6693 5.14731   3
  -4   5  -7 83.3493 5.20047   6
   5  -7  -4 83.1290 4.92095   5
  -7   4  -5 84.7541 5.29342   6
   7  -4  -5 86.1928 4.84238   5
  -4   5  -7 92.0407 4.96509   5
  -4  -5   7 83.1180 5.07236   4
  -4  -5   7 85.4520 5.42316   6
   5   7   4 87.0493 5.31278   6
   4   5   7 77.8040 4.61055   4
   4   5   7 88.3395 5.08660   6
  -5  -7   4 85.1803 5.42680   6
  -5   7  -4 87.7202 4.74507   5
  -5   7  -4 85.5062 5.18106   6
  -4   5  -7 82.6428 5.34445   6
  -5  -7   4 93.6181 4.69993   3
   4  -5  -7 81.5508 5.13970   5
   7  -4  -5 83.1634 5.35751   4
   7   4   5 80.5513 4.67032   4
  -7   4  -5 87.0883 4.54454   5
   7   4   5 83.5081 5.21738   6
  -5  -7   4 87.3947 4.88790   4
  -4   5  -7 86.0065 5.04724   3
  -7  -4   5 83.5223 5.26806   6
  -7  -4   5 86.0151 4.53899   3
  -7   4  -5 86.5400 5.26188   3
   7   5  -5 28.8144 2.87076   5
  -7  -5  -5 26.3650 1.83618   4
  -5  -7  -5 31.8286 2.68929   6
   5  -7   5 26.0867 2.56387   4
  -7  -5  -5 24.9694 2.87718   3
  -5  -5  -7 30.7514 3.00868   3
  -5  -5  -7 25.7521 1.82341   4
  -5  -5  -7 27.0479 2.82349   5
  -5  -5  -7 27.0446 2.61656   6
   5   5  -7 29.8958 3.14314   5
   5   5  -7 27.0645 2.81550   6
  -5  -7  -5 30.9197 3.09484   3
  -7  -5  -5 28.3586 2.96170   6
   5   7  -5 30.6020 3.02623   5
   5   7  -5 25.2894 2.97760   6
   7  -5   5 25.4380 2.62278   4
   5  -5   7 27.3026 2.82242   4
  -7   5   5 30.3702 1.87334   6
   7   5  -5 31.5020 2.95396   6
   5  -7  -5 33.7365 3.10465   4
  -7  -5   5 40.3088 3.39182   6
   7   5   5 38.4536 2.32158   4
  -5  -7   5 34.0035 2.25073   3
   7   5   5 37.4958 3.27188   6
   5  -5  -7 34.1681 2.74909   3
   5  -5  -7 37.8998 3.64882   4
  -5   5  -7 33.6646 3.00547   3
   5  -7  -5 38.1361 2.88486   5
  -5   7  -5 37.3217 3.10589   6
  -7  -5   5 35.4801 2.11909   3
   5  -5  -7 42.7645 3.09398   5
   5   5   7 36.0953 2.34463   4
  -5  -7   5 36.9176 2.88382   4
  -5  -7   5 35.3339 3.52714   6
   5  -7  -5 34.9878 3.04444   3
   7  -5  -5 37.0406 3.41614   4
   7  -5  -5 30.0457 2.76760   5
   5   7   5 35.8181 3.14910   6
   7  -5  -5 36.4762 2.91968   3
  -7   5  -5 36.8399 3.19593   3
  -5   7  -5 37.6228 2.68298   5
  -5   5  -7 35.8682 2.63600   5
  -5   5  -7 37.4045 3.09688   6
  -5   5  -7 35.6432 3.35560   6
  -5  -5   7 30.4492 3.35508   6
  -5  -5   7 33.7692 2.96681   4
  -7   5  -5 35.5722 2.18873   5
  -7   5  -5 37.1295 3.20075   6
   5   5   7 38.8549 3.07472   6
   5   7  -6 95.0808 5.79849   6
  -7  -6  -5 91.7450 5.69648   6
  -6  -5  -7 92.5003 5.73809   3
  -6  -5  -7 91.0374 5.61095   5
  -7  -6  -5 99.4799 5.74398   3
  -6   5   7 92.2286 4.78681   6
   7  -6   5 91.0189 5.85572   4
   5  -7   6 82.9559 5.81941   4
  -5  -7  -6 94.5331 5.81390   3
  -5  -7  -6 94.1632 5.52003   6
   5   7  -6 95.8900 5.79884   5
   6  -5   7 85.1468 5.82329   4
   6   5  -7 97.7317 5.88780   5
   7   6  -5 97.5907 5.87059   6
  -7   6   5 88.9715 4.91333   6
   7   6  -5 97.9181 5.78923   5
   6   5  -7 99.1283 5.73970   6
  -6   5  -7 97.0560 5.69171   3
   6   5   7 91.5530 5.65706   6
   6   5   7 91.8097 5.10976   4
  -6   5  -7 91.4150 5.84337   6
  -5   7  -6 88.1460 5.70737   6
  -7  -6   5 97.0322 4.98653   3
  -6  -5   7 92.8175 5.88135   6
   7  -6  -5 95.1569 5.33321   5
  -7   6  -5 99.1075 5.02394   5
  -7   6  -5 96.2659 5.78305   6
   6  -5  -7 90.0263 5.40500   3
   6  -5  -7 86.0809 5.78591   4
   6  -5  -7 100.135 5.58821   5
  -7  -6   5 94.2306 5.93965   6
   7  -6  -5 97.1860 5.85627   4
  -5   7  -6 98.2420 5.31768   5
  -6   5  -7 102.309 5.25139   5
  -6   5  -7 89.9402 5.70384   6
   7  -6  -5 91.5376 5.59025   3
  -5  -7   6 93.7298 4.95745   3
   5   7   6 101.157 5.74201   6
  -5  -7   6 96.0076 5.51601   4
  -5  -7   6 94.5031 6.06492   6
  -5   7  -6 91.9389 5.82198   6
   5  -7  -6 91.7617 5.60940   3
   5  -7  -6 84.7020 5.95101   4
   5  -7  -6 92.2082 5.56416   5
   7   6   5 91.9103 4.97938   4
   7   6   5 87.8785 5.78015   6
   7   0  -6 55.5625 4.04010   4
   7   0   6 52.0145 3.73530   4
  -7   0   6 54.7148 3.07652   3
   0   6   7 58.5294 3.42764   4
   0   6   7 60.4087 3.39300   6
   6   7   0 60.5668 3.77523   5
   6   7   0 56.3111 4.15484   6
  -6  -7   0 57.6260 3.15524   4
  -6  -7   0 58.4508 4.02517   6
  -6   7   0 59.5365 3.20157   5
   0  -6  -7 53.2020 3.83995   3
   7   0  -6 61.6387 3.83902   5
  -7   0  -6 53.7954 3.39325   5
  -7   0  -6 59.1158 4.04974   6
  -7   0   6 56.4178 3.59932   6
   6  -7   0 49.6661 3.94616   4
   0  -6   7 53.1846 3.88957   4
   0   6  -7 59.0028 3.91782   5
   6  -7   0 59.5164 4.05582   3
   7   0  -6 58.2223 3.03963   6
   0  -6  -7 47.3984 3.87428   5
  -6  -7   0 56.7153 3.63129   3
  -7   0  -6 63.9496 4.04295   3
   7   1  -6 21.3135 1.89635   6
  -1  -6  -7 23.9126 2.71759   5
   7  -1   6 22.5188 2.71836   6
  -1   6   7 26.3941 1.86136   6
  -6  -7  -1 24.6116 2.41361   3
  -6  -7  -1 23.8467 1.55909   4
   1  -6   7 20.4478 2.30379   4
   1  -6   7 26.3453 2.56922   6
  -7  -1  -6 23.9998 2.76561   6
   7  -1   6 26.6968 2.59691   4
  -6  -7  -1 24.7310 2.70540   6
  -1  -6  -7 20.6304 2.27628   3
  -7   1   6 24.2050 2.15325   6
  -7  -1  -6 28.3998 2.83095   3
   6   7  -1 26.2682 2.56673   5
   6   7  -1 22.3848 2.73901   6
   7   1  -6 26.8086 2.63972   5
   1   6  -7 20.5501 2.53609   6
   1   6  -7 26.4761 2.74504   5
   6  -7   1 28.9075 3.00413   4
   1   6   7 26.8373 1.92047   4
  -1   6  -7 24.2079 2.65207   6
   6   7   1 29.2900 2.59531   5
   6   7   1 26.6231 3.04833   6
   1   6   7 28.2286 1.88214   4
  -6  -7   1 29.5144 2.35525   3
   7  -1  -6 27.2521 2.51872   5
  -7  -1   6 26.8601 1.60761   3
  -7  -1   6 29.5711 2.55235   6
  -7   1  -6 26.9873 2.83445   3
  -7   1  -6 27.9132 2.02413   5
  -7   1  -6 27.0492 2.97153   6
   7   1   6 25.3984 2.43844   4
   7   1   6 29.5237 2.84204   6
  -6  -7   1 25.7126 1.84028   4
  -1  -6   7 30.0064 2.74336   4
   6  -7  -1 25.2254 2.73814   3
   6  -7  -1 26.7004 2.63846   4
   1  -6  -7 29.6439 2.63027   3
   1  -6  -7 25.4976 2.75621   5
   1   6   7 28.2987 2.21403   6
  -1  -6   7 29.8127 3.04665   6
  -6   7  -1 30.6868 1.86339   5
   7  -1  -6 22.3260 2.41109   4
  -1   6  -7 25.5652 2.67681   5
  -6  -7   1 27.2828 2.94072   6
  -2   6   7 194.208 9.22387   6
   2  -6   7 168.110 9.73310   4
  -7  -2  -6 186.864 9.81077   6
   7   2  -6 193.945 9.79710   5
   6   7  -2 183.851 9.94238   6
  -7  -2  -6 192.175 9.84310   3
  -7  -2  -6 177.206 9.49889   5
  -2  -6  -7 173.284 9.18277   6
   6  -7   2 176.569 9.69588   4
   2   6  -7 162.735 9.69323   6
  -2  -6  -7 180.857 9.80678   3
  -7   2   6 190.022 9.41441   6
   7   2  -6 174.376 9.50919   6
   2   6  -7 194.743 9.87407   5
  -6  -7  -2 194.522 9.83907   6
  -6  -7  -2 183.084 9.69366   3
  -2  -6  -7 169.472 9.77242   5
   7  -2   6 163.837 9.67778   4
   7  -2   6 189.921 9.88427   6
  -2  -6  -7 168.089 9.20506   6
  -6  -7  -2 164.324 9.13970   4
  -7   2  -6 193.410 9.65601   6
  -7  -2   6 167.894 8.86664   3
   2  -6  -7 165.702 9.51489   5
  -2  -6   7 175.005 9.42418   4
   7  -2  -6 182.976 9.37036   5
  -2   6  -7 179.417 9.44754   5
   6   7   2 173.658 9.70593   6
   2   6   7 158.075 8.98280   4
  -2   6  -7 163.303 9.50059   6
   7   2   6 154.784 9.22743   4
   7   2   6 181.100 9.55735   6
   2  -6  -7 167.245 9.40663   3
  -7   2  -6 177.911 9.10025   5
   2   6   7 187.685 9.07356   4
   2   6   7 187.115 9.34225   6
   6  -7  -2 186.976 9.57780   3
   6  -7  -2 163.426 9.38859   4
  -7  -2   6 171.435 9.45918   6
  -7   2  -6 190.671 9.60856   3
  -6   7  -2 190.389 9.06430   5
  -6  -7   2 166.853 9.61847   6
   7  -2  -6 169.152 9.63655   4
  -6  -7   2 177.301 9.23245   3
  -7   3   6 239.191 13.2493   6
  -6  -7  -3 274.679 13.7194   6
   3  -6   7 259.801 13.7131   4
  -7  -3  -6 257.947 13.7134   3
  -7  -3  -6 273.024 13.5159   5
  -7  -3  -6 257.887 13.7347   6
  -3   6   7 250.629 13.0607   6
  -3  -6  -7 250.048 13.6955   5
  -3  -6  -7 265.836 13.3561   6
   7   3  -6 249.308 13.6772   5
   7   3  -6 250.612 13.5749   6
   6   7  -3 268.896 13.8565   6
   6  -7   3 277.622 13.6895   4
  -6  -7  -3 271.327 13.6781   3
  -6  -7  -3 246.652 13.0531   4
  -3  -6  -7 255.016 13.7259   3
   7  -3   6 267.717 13.6844   4
   6   7  -3 238.626 13.6413   5
  -3   6   7 270.709 13.0611   6
   3   6  -7 267.029 13.6974   6
   3   6  -7 248.539 13.7663   5
   7   3   6 268.246 13.1290   4
   3   6   7 272.210 12.9546   4
   3   6   7 239.690 13.2832   6
  -3   6  -7 273.418 13.4796   6
   6  -7  -3 244.752 13.5391   4
  -6  -7   3 262.727 13.1174   3
  -3   6  -7 231.730 13.2797   5
  -3  -6   7 268.831 13.3448   4
  -6  -7   3 267.573 13.5700   6
  -6   7  -3 244.302 12.9979   5
  -6   7  -3 268.129 13.4105   6
   7  -3  -6 266.944 13.5533   4
   7  -3  -6 269.734 13.2643   5
   3  -6  -7 250.635 13.3045   3
  -3  -6   7 266.351 13.5854   6
  -7   3  -6 247.602 13.0098   5
  -7   3  -6 227.501 13.4533   6
   7   3   6 234.376 13.4024   6
   6   7   3 237.628 13.5360   6
   3  -6  -7 278.545 13.4657   5
   6  -7  -3 229.973 13.3511   3
  -7  -3   6 265.061 13.4400   6
  -7   3  -6 229.622 13.4081   3
  -7  -4  -6 52.8565 3.90182   3
  -7  -4  -6 46.5357 3.54210   5
  -7  -4  -6 51.3299 3.83119   6
   4  -6   7 47.0869 4.00253   4
   6  -7   4 49.8912 3.99843   4
   6   7  -4 58.4918 3.93418   5
  -7   4   6 52.8302 3.01617   6
  -6  -7  -4 59.4687 3.95362   3
   7  -4   6 50.6604 3.99099   4
   7   4  -6 56.8250 3.94809   5
   4   6  -7 57.4093 4.06072   5
   7   4  -6 54.0791 3.78476   6
  -4  -6  -7 52.0207 3.93166   3
  -4  -6  -7 50.1775 3.90667   5
  -4  -6  -7 48.7631 3.41043   6
   4   6  -7 47.7979 3.75577   6
   6   7  -4 51.4450 4.02775   6
  -6   7  -4 59.2016 4.21605   6
  -4   6  -7 69.8553 3.98038   5
  -4   6  -7 59.7261 4.22803   6
  -6   7  -4 67.5257 3.57683   5
  -7   4  -6 68.5632 4.42461   6
   7  -4  -6 64.6045 3.93377   5
   6   7   4 63.7116 4.41415   6
   7  -4  -6 63.1983 3.85859   3
   7  -4  -6 63.9120 4.52816   4
   4  -6  -7 61.3565 4.10892   4
   4  -6  -7 60.4932 4.21429   5
  -6   7  -4 68.9102 4.23743   6
  -4   6  -7 67.8749 4.51043   6
   4   6   7 61.6150 4.11057   6
   6  -7  -4 61.8952 4.22191   3
   6  -7  -4 57.1578 4.49100   4
   6  -7  -4 59.0615 3.81720   5
  -7  -4   6 58.6665 4.32223   6
  -7   4  -6 66.0778 4.30535   3
   4  -6  -7 57.2811 4.01576   3
  -6  -7   4 60.4462 4.48386   6
  -4  -6   7 63.4401 4.14525   4
  -4  -6   7 62.6981 4.56948   6
   7   4   6 56.3292 3.64393   4
   7   4   6 59.4808 4.23738   6
  -7   4  -6 62.7584 3.52315   5
  -6  -7   4 65.5039 3.59760   3
  -6  -7   4 61.5951 3.87443   4
  -5  -6  -7 86.2727 5.59321   5
  -5  -6  -7 94.5284 5.36423   6
   5  -6   7 99.6853 5.80700   4
   5   6  -7 87.3180 5.72144   5
   5   6  -7 98.0206 5.62903   6
  -5  -6  -7 94.1224 5.73778   3
   7   5  -6 96.3494 5.63406   6
  -7   5   6 80.7785 4.79071   6
   6  -7   5 87.5602 5.72150   4
   6   7  -5 90.6551 5.70826   5
   6   7  -5 94.1050 5.76500   6
  -7  -5  -6 92.4734 5.63570   3
  -7  -5  -6 94.0058 5.61968   6
   7   5  -6 85.2670 5.64366   5
  -6  -7  -5 88.8587 5.70403   3
   7  -5   6 89.4253 5.79229   4
   6   7   5 88.9314 5.64728   6
   5   6   7 91.4459 4.82882   4
   7   5   6 96.8626 4.93396   4
   7   5   6 86.7042 5.60228   6
   7  -5  -6 90.2810 5.30395   3
   5  -6  -7 88.9767 5.55893   4
   5  -6  -7 97.5971 5.51924   5
   7  -5  -6 94.9587 5.76122   4
   7  -5  -6 92.8737 5.27208   5
   6  -7  -5 95.2337 5.26764   5
   5   6   7 85.3299 5.47023   6
  -5   6  -7 91.6973 5.51715   3
  -5   6  -7 91.8155 5.18597   5
  -5   6  -7 90.5091 5.55579   6
  -5   6  -7 79.8753 5.64731   6
   5  -6  -7 89.4330 5.37591   3
  -7   5  -6 87.1912 5.59620   3
  -7   5  -6 89.6260 4.89729   5
  -7   5  -6 88.8681 5.65290   6
  -5  -6   7 95.1872 5.40734   4
  -5  -6   7 97.5256 5.88275   6
  -6  -7   5 86.6746 4.85711   3
  -6  -7   5 92.0130 5.47690   4
  -6  -7   5 98.7243 5.92371   6
  -6   7  -5 89.4727 4.98958   5
  -6   7  -5 95.0677 5.56367   6
  -6   7  -5 84.3155 5.60554   6
   6  -7  -5 87.1550 5.53572   3
   6  -7  -5 94.2296 5.62232   4
  -7  -5   6 88.1883 4.66001   3
  -7  -5   6 90.4683 5.72112   6
  -7  -6  -6 76.9176 5.00245   3
  -7  -6  -6 67.7398 3.93799   4
  -7  -6  -6 79.3758 5.19062   6
   6  -6   7 71.0581 5.12867   4
   6   6  -7 77.4801 5.11658   5
   7  -6   6 71.2512 5.09979   4
   7   6  -6 68.1613 4.98017   5
  -7   6   6 66.2320 3.88556   6
  -6  -7  -6 72.7974 5.02071   3
  -6  -7  -6 75.4190 4.70630   6
   6   6  -7 81.7698 4.97478   6
  -6  -6  -7 75.2274 5.01683   3
  -6  -6  -7 71.4231 4.83534   5
  -6  -6  -7 73.5573 4.65578   6
   7   6  -6 78.1900 4.97443   6
   6  -7   6 79.0111 5.17949   4
   6   7  -6 77.4610 5.03006   6
   6   7  -6 70.0419 4.97329   5
  -6  -7   6 76.2909 4.01812   3
  -6   7  -6 70.6422 4.30860   5
  -6   7  -6 77.7686 4.91667   6
  -6   7  -6 68.5503 5.02073   6
   6  -7  -6 69.4334 4.76471   3
   6  -7  -6 76.3409 5.03320   4
   6  -7  -6 73.3626 4.66948   5
  -6  -6   7 83.4176 4.76704   4
  -6  -7   6 82.3664 4.64596   4
   6  -6  -7 71.9142 4.65686   3
   6  -6  -7 73.6810 5.09829   4
   6  -6  -7 74.8334 4.76085   5
  -6  -7   6 73.8920 5.24888   6
  -6  -6   7 71.0828 5.18920   6
  -7  -6   6 75.2851 4.09736   3
  -7  -6   6 83.5177 5.25524   6
   6   6   7 72.3035 4.07911   4
   6   6   7 73.6369 4.87141   6
  -6   6  -7 75.2993 4.88997   3
  -6   6  -7 73.1445 4.35939   5
  -6   6  -7 73.8852 4.91269   6
  -6   6  -7 71.3450 5.12107   6
   6   7   6 73.2970 3.90308   4
   6   7   6 68.7019 4.91745   6
   7  -6  -6 74.3081 4.71910   3
   7  -6  -6 71.5034 5.12005   4
   7  -6  -6 80.9375 4.63172   5
  -7   6  -6 82.9191 5.02513   3
  -7   6  -6 76.8094 4.18294   5
  -7   6  -6 76.2212 4.94605   6
  -7   6  -6 78.1900 5.03937   6
   7   6   6 76.3583 4.08834   4
   7   6   6 71.5762 4.95786   6
  -7  -7   0 8.88877 1.50880   3
  -7  -7   0 7.15675 0.91178   4
  -7  -7   0 5.86302 1.78163   6
  -7   0  -7 6.30155 1.84493   3
  -7   0  -7 6.51678 1.23031   5
  -7   0  -7 3.92586 1.57033   6
  -7   0   7 6.99540 0.70657   3
  -7   0   7 4.42112 1.24072   6
  -7   7   0 7.22538 0.84543   5
   0  -7  -7 2.24169 1.61955   3
   0  -7  -7 6.70163 1.96382   5
   0  -7   7 7.09194 1.74214   4
   0  -7   7 5.42675 1.86119   6
   0   7  -7 5.47614 1.93531   5
   0   7  -7 5.31136 1.33656   6
   0   7   7 7.25299 0.92108   4
   0   7   7 7.63064 1.15865   6
   7  -7   0 4.85645 1.56137   4
   7   0  -7 4.48407 1.70752   5
   7   0   7 5.86658 2.64930   6
   7   7   0 8.08192 1.76849   5
   7   7   0 7.29105 1.91951   6
  -7  -7  -1 1029.83 51.9505   3
  -7  -7  -1 1050.47 51.6500   4
  -7  -7  -1 1119.81 52.1678   6
   7   1  -7 1020.87 52.0957   5
   7   1  -7 981.502 51.6921   6
  -7  -1  -7 1010.07 52.1018   3
  -7  -1  -7 1028.28 51.8664   5
  -7  -1  -7 1022.15 52.1007   6
   7   7  -1 1016.14 51.9884   5
   7   7  -1 1050.50 52.2288   6
   7  -1   7 998.336 51.9654   4
   7  -1   7 1098.81 52.2214   6
  -7   1   7 1046.34 51.8667   6
   7  -7   1 1001.76 51.9633   4
   1  -7   7 981.988 51.9937   4
  -7   7   1 1022.41 51.6609   5
  -1  -7  -7 976.678 52.0645   3
  -1  -7  -7 1009.37 52.1019   5
   1   7  -7 1015.74 52.1006   5
   1   7  -7 1030.93 52.0791   6
  -1   7   7 1031.96 51.7326   6
   1  -7   7 1032.63 52.1786   6
   1  -7  -7 965.131 51.7966   3
   1  -7  -7 1031.85 51.8843   5
  -7  -7   1 1074.87 51.9507   6
  -7   7  -1 1023.81 51.4201   5
  -1  -7   7 1025.13 51.7788   4
  -1  -7   7 1035.38 51.9607   6
   1   7   7 991.927 51.4158   4
   1   7   7 1038.92 51.4483   4
   1   7   7 1058.18 51.6535   6
   7  -7  -1 1024.32 51.7379   4
  -1   7  -7 982.263 51.8088   5
   7  -1  -7 1022.86 51.7917   5
  -7  -1   7 1033.67 51.7664   6
  -7   1  -7 1005.45 51.9006   3
  -7   1  -7 998.836 51.7366   5
  -7   1  -7 1053.61 51.9351   6
  -7  -7   1 1040.03 51.6665   3
   7   1   7 953.898 51.6459   4
   7   1   7 1042.34 51.9147   6
  -1   7  -7 1021.89 51.8610   6
   7   7   1 1049.64 51.7721   5
   7   7   1 1009.49 52.1027   6
  -7  -7  -2 216.212 10.8573   3
  -7  -7  -2 202.226 10.3116   4
  -7  -7  -2 210.293 10.9618   6
   7   2  -7 207.962 10.9952   5
   7   2  -7 198.380 10.5934   6
   2  -7   7 203.199 10.9268   4
  -7  -2  -7 214.609 11.0148   3
  -7  -2  -7 206.115 10.6915   5
  -7  -2  -7 191.774 10.9076   6
   7   7  -2 200.177 11.0795   6
  -2  -7  -7 190.058 10.9388   3
   7  -2   7 200.777 10.8910   4
   2   7  -7 202.184 10.9829   5
  -7   2   7 193.154 10.5431   6
  -2   7   7 192.900 10.3556   6
  -2  -7  -7 199.013 10.9638   5
   7  -7   2 196.791 10.8510   4
   2   7  -7 203.159 10.9329   6
   7   7  -2 211.764 10.8737   5
  -2   7  -7 203.407 11.0310   6
  -2  -7   7 208.866 10.9377   4
   2  -7  -7 195.973 10.9318   3
   2  -7  -7 200.682 11.0470   5
  -7  -7   2 210.864 10.7205   3
  -7  -7   2 214.413 11.1859   6
  -2  -7   7 213.607 11.1530   6
  -7   2  -7 204.246 11.1303   6
   2   7   7 204.729 10.4275   4
   2   7   7 205.334 10.4500   4
   2   7   7 201.442 10.8015   6
   7  -7  -2 199.984 11.0444   3
   7  -7  -2 208.717 10.9387   4
  -2   7  -7 205.559 10.9337   5
   7  -2  -7 194.961 11.0708   4
   7  -2  -7 211.244 10.9278   5
  -7  -2   7 197.292 10.9411   6
  -7   2  -7 206.782 11.0786   3
  -7   2  -7 208.618 10.6309   5
   7   2   7 199.036 10.7574   4
   7   2   7 200.506 11.0399   6
  -7   7  -2 213.676 10.4511   5
  -7   7  -2 199.027 10.8543   6
   7   7   2 195.258 11.1451   6
  -7  -7  -3 1471.34 73.2107   3
  -7  -7  -3 1321.63 72.7612   4
  -7  -7  -3 1524.78 73.3005   6
  -3   7   7 1476.86 72.7622   6
  -7  -3  -7 1451.75 73.2919   3
  -7  -3  -7 1428.49 73.1078   5
  -7  -3  -7 1450.33 73.2777   6
   7  -3   7 1415.15 73.2144   4
   7   3  -7 1396.01 73.2769   5
   7   3  -7 1507.61 73.1540   6
   3  -7   7 1438.81 73.2381   4
   7  -7   3 1455.85 73.2068   4
  -7   3   7 1453.64 72.9550   6
   7   7  -3 1483.69 73.2472   5
   7   7  -3 1471.94 73.3957   6
   3   7  -7 1430.36 73.3027   5
   3   7  -7 1499.16 73.3009   6
  -3  -7  -7 1388.37 73.2881   3
  -3  -7  -7 1441.29 73.2840   5
  -3  -7  -7 1463.04 72.9133   6
  -3  -7   7 1439.08 72.5715   6
  -3   7  -7 1448.25 72.4907   6
  -3  -7   7 1461.26 72.3726   4
   3  -7  -7 1327.12 72.3674   3
   3  -7  -7 1446.43 72.4639   5
  -7   3  -7 1374.10 72.4772   3
  -7   7  -3 1439.84 72.0532   5
  -7   7  -3 1444.72 72.4048   6
   3   7   7 1359.67 71.9895   4
   3   7   7 1442.09 72.0176   4
   3   7   7 1441.16 72.3754   6
   7  -7  -3 1347.40 72.4242   3
   7  -7  -3 1444.25 72.3833   4
  -7   3  -7 1481.69 72.1725   5
  -7   3  -7 1437.79 72.5393   6
   7  -3  -7 1498.00 72.2263   3
   7  -3  -7 1405.29 72.4729   4
   7  -3  -7 1472.69 72.3781   5
  -3   7  -7 1413.26 72.3667   5
  -7  -3   7 1437.71 72.4967   6
   7   3   7 1366.80 72.1955   4
   7   3   7 1411.20 72.4914   6
  -7  -7   3 1458.72 72.2021   3
  -7  -7   3 1580.55 72.6299   6
   7   7   3 1456.21 72.0348   4
   7   7   3 1424.08 72.6049   6
  -7  -7  -4 19.0840 2.36431   3
  -7  -7  -4 14.8258 1.19549   4
  -7  -7  -4 17.2733 2.15384   6
   7   4  -7 16.8603 2.39187   5
   7   4  -7 17.6700 1.98046   6
  -7  -4  -7 18.0787 2.51840   3
  -7  -4  -7 19.5208 2.09808   5
  -7  -4  -7 16.4991 2.06233   6
   7   7  -4 19.9578 2.40086   6
   4   7  -7 16.8643 2.55189   5
   4   7  -7 21.9890 2.34321   6
   7  -4   7 16.8379 2.52389   4
  -7   4   7 16.5718 1.88406   6
   7  -7   4 13.4010 2.29133   4
   7   7  -4 21.2814 2.48532   5
  -4  -7  -7 18.0685 2.41494   3
  -4  -7  -7 17.4333 2.34849   5
  -4  -7  -7 16.6858 2.11568   6
   4  -7   7 24.7752 2.75624   4
  -4  -7   7 18.5078 2.34714   6
  -4   7  -7 14.9343 1.85793   5
  -4   7  -7 16.1111 2.01612   6
   4  -7  -7 14.1976 1.95202   3
   4  -7  -7 9.45700 1.82231   4
   4  -7  -7 13.5675 2.08226   5
  -7   4  -7 11.2443 1.85702   6
  -4  -7   7 15.6710 2.03330   4
  -7  -7   4 15.0009 1.61925   3
  -7  -7   4 15.2087 2.19070   6
  -7  -4   7 12.6504 1.93758   6
   4   7   7 15.3279 1.15677   4
   4   7   7 14.6406 1.23279   4
   4   7   7 11.8439 1.68859   6
   7  -7  -4 12.1843 2.05931   3
   7  -7  -4 16.5964 2.25461   4
   7  -4  -7 16.6546 1.74633   3
   7  -4  -7 17.7272 2.61363   4
   7  -4  -7 17.7603 2.03437   5
  -7   4  -7 15.0721 2.37249   3
  -7   4  -7 14.9153 1.63790   5
   7   4   7 13.7273 1.49188   4
   7   4   7 10.7591 1.65909   6
  -7   7  -4 18.2568 1.38968   5
  -7   7  -4 10.9869 1.71799   6
  -7   7  -4 13.7516 1.98128   6
   7   7   4 15.3008 1.28944   4
   7   7   4 10.2129 1.89994   6
  -7  -7  -5 140.676 8.36492   3
  -7  -7  -5 137.692 7.51243   4
   7   7  -5 159.287 8.53204   6
  -7  -5  -7 141.746 8.37268   3
  -7  -5  -7 140.684 8.19586   5
  -7  -5  -7 163.240 8.36185   6
   7  -5   7 134.131 8.43526   4
   7   5  -7 149.984 8.44554   5
   7   5  -7 162.843 8.39573   6
   7   7  -5 145.462 8.38502   5
   5   7  -7 145.856 8.48910   5
  -5  -7  -7 144.191 8.42942   3
  -5  -7  -7 142.459 8.40430   5
  -5  -7  -7 149.590 8.08875   6
   5  -7   7 142.844 8.43254   4
   5   7  -7 152.337 8.41324   6
   7  -7   5 147.629 8.49070   4
  -5   7  -7 153.536 8.27772   5
  -5   7  -7 161.548 8.67365   6
  -5   7  -7 143.572 8.72287   6
   5  -7  -7 144.603 8.46919   3
   5  -7  -7 145.227 8.53178   4
   5  -7  -7 150.733 8.53171   5
  -7  -7   5 150.148 7.97651   3
  -5  -7   7 160.947 8.85085   6
  -5  -7   7 157.982 8.45389   4
  -7   5  -7 159.035 8.74598   6
   5   7   7 149.452 7.83477   4
   5   7   7 150.337 8.54596   6
   7  -7  -5 153.911 8.56246   3
   7  -7  -5 150.915 8.66692   4
   7  -7  -5 151.554 8.25795   5
  -7  -7   5 161.756 8.86250   6
   7  -5  -7 146.420 8.32209   3
   7  -5  -7 155.233 8.76223   4
   7  -5  -7 160.045 8.42324   5
  -7  -5   7 153.337 8.78112   6
  -7   5  -7 151.606 8.62808   3
  -7   5  -7 157.260 8.62708   6
   7   5   7 150.733 8.04841   4
   7   5   7 157.248 8.65936   6
  -7   7  -5 156.829 8.00649   5
  -7   7  -5 158.305 8.65427   6
  -7   7  -5 153.765 8.60389   6
   7   7   5 149.123 7.86253   4
   7   7   5 154.878 8.71995   6
  -7  -7  -6 42.2045 3.80701   3
  -7  -7  -6 40.9587 2.28909   4
   7   7  -6 39.9633 3.81321   6
  -7  -6  -7 39.2483 3.81956   3
  -7  -6  -7 36.9885 2.39605   4
   7  -6   7 45.9930 4.09235   4
   7   6  -7 39.4044 3.93717   5
   7   6  -7 41.5164 3.98768   6
  -7   6   7 38.8848 2.29289   6
   7   7  -6 43.4834 3.93881   5
   6   7  -7 44.9467 3.93760   5
   6   7  -7 43.9682 3.70025   6
  -6  -7  -7 39.3889 3.91611   3
  -6  -7  -7 41.2395 3.29534   6
   7  -7   6 39.9952 4.03997   4
   6  -7   7 45.0190 4.04562   4
  -6  -7   7 38.3815 4.06929   6
  -6   7  -7 42.9266 3.67461   3
  -6   7  -7 44.1689 3.03484   5
  -6   7  -7 45.1962 3.68649   6
  -6   7  -7 42.4101 3.87689   6
   6  -7  -7 43.8037 3.50262   3
   6  -7  -7 51.0963 4.00286   4
   6  -7  -7 50.2547 3.57923   5
  -6  -7   7 39.8034 2.34223   3
  -6  -7   7 44.6536 3.46574   4
  -7   6  -7 42.7494 3.87894   6
  -7  -7   6 42.8613 2.47855   3
   6   7   7 42.4097 2.44057   4
   6   7   7 40.7619 3.61785   6
   7  -7  -6 42.8066 3.60166   3
   7  -7  -6 38.1081 3.99484   4
   7  -7  -6 46.4556 3.30861   5
  -7  -7   6 45.6666 3.37488   4
   7  -6  -7 41.8653 3.36569   3
   7  -6  -7 42.5412 4.08763   4
   7  -6  -7 41.9586 3.40060   5
  -7  -6   7 43.2980 4.45076   6
  -7   6  -7 42.3796 3.76426   3
  -7   6  -7 43.1789 2.82296   5
   7   6   7 45.3125 2.68358   4
   7   6   7 38.3978 3.61542   6
  -7  -7   6 45.8027 4.10426   6
  -7   7  -6 41.9337 2.75524   5
  -7   7  -6 41.2942 3.74350   6
   7   7   6 42.8790 2.45917   4
   7   7   6 38.9789 3.72375   6
  -7  -7  -7 1012.81 54.6269   3
  -7  -7  -7 1070.86 54.5392   6
   7   7  -7 1057.03 54.6853   5
   7   7  -7 1168.19 54.7783   6
   7  -7   7 1064.40 54.6518   4
  -7   7  -7 1091.45 55.1912   3
  -7   7  -7 1126.60 54.8444   5
  -7   7  -7 1106.70 55.2570   6
  -7   7  -7 1099.40 55.2697   6
   7  -7  -7 1056.46 55.0689   3
   7  -7  -7 1086.95 55.1832   4
   7  -7  -7 1114.80 55.0473   5
  -7  -7   7 1069.85 55.6258   6
  -7  -7   7 1044.51 54.5755   3
  -7  -7   7 1122.19 55.0178   4
   7   7   7 1070.48 54.6405   4
   7   7   7 1049.42 55.2272   6
   0  -8   0 1740.84 85.6060   3
   0  -8   0 1670.40 85.3525   4
   0  -8   0 1702.31 85.5005   6
   0   0  -8 1685.12 85.4334   3
   0   0  -8 1661.83 85.4257   6
   0   8   0 1675.05 85.3236   4
   8   0   0 1750.40 85.3231   5
   1   0  -8 94.9570 5.04267   5
   1   0  -8 80.0860 4.52943   6
   1   0  -8 88.4129 4.59996   6
   1   0   8 81.2950 4.72882   4
   8  -1   0 82.1823 4.29814   5
   8  -1   0 88.5448 4.76123   6
   8   1   0 82.7822 4.79681   4
   8   1   0 87.1827 4.47608   5
   8   1   0 82.5570 4.83837   6
   0   8  -1 76.6546 4.43316   4
   0   8  -1 87.9372 4.80772   5
   0   8  -1 75.9376 4.80360   6
  -8  -1   0 90.4295 4.72778   3
  -8  -1   0 84.5205 5.00624   6
  -8   1   0 88.6350 4.96231   6
  -1   0  -8 81.9899 4.65873   3
  -1   0  -8 88.9519 4.95178   5
  -1   0  -8 79.4195 4.65405   6
  -1   0  -8 82.3389 4.73436   6
  -1   0   8 76.8346 4.94063   4
  -1   0   8 85.1112 4.81132   6
   0  -8  -1 96.0744 4.97980   3
   0  -8  -1 77.4374 4.42127   4
   0  -8  -1 76.9819 4.60269   6
   0  -8   1 73.1102 4.53461   4
   1   0  -8 86.2591 4.49474   3
   0   8   1 79.0061 4.36078   4
   0  -8   2 86.1971 5.59917   3
   0  -8   2 101.612 5.32937   4
   8  -2   0 102.040 5.42074   6
   8   2   0 96.7192 5.43178   4
   8   2   0 91.3166 5.21876   5
   8   2   0 91.9395 5.53080   6
   0  -8  -2 96.4864 5.61356   3
   0  -8  -2 101.534 5.07285   4
   0  -8  -2 101.416 5.18542   6
   0   8  -2 94.0529 5.47882   5
   0   8  -2 99.7579 5.55442   6
   0   8   2 101.780 5.03856   4
   0   8   2 100.266 5.70211   6
   2   0  -8 101.951 5.11875   3
   2   0  -8 88.7394 5.63096   5
   2   0  -8 95.6636 5.16870   6
   2   0  -8 95.7034 5.17141   6
   2   0   8 103.682 5.46858   4
   2   0   8 92.9406 5.55656   6
  -2   0   8 99.9252 5.43477   6
  -2   0  -8 91.4749 5.41192   3
  -2   0  -8 97.8391 5.57585   5
  -2   0  -8 109.976 5.45093   6
  -2   0  -8 93.1426 5.49462   6
  -2   0   8 96.9548 5.47516   4
  -8   2   0 87.2264 5.41123   3
  -8   2   0 98.1231 5.54822   6
  -8  -2   0 92.6466 5.39016   3
  -8  -2   0 95.0944 5.74018   6
   0  -8  -3 65.7532 4.19466   3
   0  -8  -3 67.3096 3.54814   4
   0  -8   3 75.2940 3.99044   3
  -3   0   8 65.7528 4.03259   6
  -3   0  -8 69.8027 4.08184   5
  -3   0  -8 58.2088 3.94875   6
  -8  -3   0 71.7335 3.95950   3
  -8  -3   0 66.6288 4.36572   6
  -8   3   0 73.9668 4.10312   6
   0   8   3 61.3198 3.94203   6
   0  -8   3 59.7494 3.92916   4
   0  -8   3 56.0233 4.11145   6
  -3   0  -8 69.8621 4.07611   3
   8   3   0 64.6201 3.96055   4
   8   3   0 67.6227 3.83182   5
   8   3   0 67.7273 4.26055   6
   0   8  -3 58.2314 4.11910   6
   3   0  -8 63.5179 3.53185   3
   3   0  -8 66.9224 4.34395   5
   3   0  -8 65.4741 3.57431   6
   3   0  -8 69.0796 3.57569   6
   0   8  -3 71.9064 4.13053   5
   3   0   8 56.2710 3.98844   4
   3   0   8 71.8692 4.25113   6
   4   0  -8 897.799 44.7729   3
   4   0  -8 888.641 45.2539   5
   4   0   8 785.114 45.2277   4
   4   0   8 907.591 45.2411   6
   0   8  -4 863.619 45.1376   5
   0   8   4 882.075 44.7775   4
   0   8   4 905.602 45.0451   6
   0  -8  -4 829.616 44.7844   4
  -4   0  -8 883.961 45.1726   3
   8  -4   0 896.854 45.1183   4
   8   4   0 905.616 45.0131   4
   8   4   0 888.905 45.0328   5
   8   4   0 884.649 45.2696   6
   0  -8   4 894.768 45.0514   3
   0  -8   4 885.079 45.0577   4
   0  -8   4 893.390 45.2240   6
  -4   0  -8 889.717 45.1932   6
  -4   0   8 939.217 45.0577   6
   0   8  -4 918.061 45.2180   6
  -4   0  -8 905.841 45.0939   5
   0  -8  -4 869.679 45.1989   3
  -8  -4   0 876.505 45.1620   3
  -8  -4   0 946.493 45.3120   6
  -8   4   0 907.646 45.0831   6
  -4   0  -8 912.599 45.1300   6
   8   5   0 218.402 11.5303   4
   8   5   0 240.570 11.6490   5
   8   5   0 214.429 11.9001   6
  -8   5   0 236.178 11.6106   6
  -5   0  -8 245.116 11.8323   3
  -8  -5   0 230.686 11.6050   3
  -8  -5   0 217.047 11.8947   6
  -5   0   8 210.919 11.5638   6
  -5   0  -8 239.481 11.6412   5
  -5   0  -8 222.684 11.8079   6
   5   0   8 196.849 11.6388   4
   5   0   8 233.572 11.8703   6
   8  -5   0 205.794 11.6710   4
   0  -8   5 209.372 11.6654   4
   0  -8   5 204.851 11.8116   6
   0   8  -5 230.186 11.7838   5
   0   8   5 202.075 11.2385   4
   0   8   5 217.984 11.5302   6
   5   0  -8 237.167 11.9069   5
   0  -8  -5 227.641 11.8381   3
   0  -8  -5 208.876 11.7786   5
  -6   0  -8 217.753 11.0039   5
  -6   0  -8 205.115 11.2783   3
  -8  -6   0 216.160 11.3430   6
   6   0  -8 198.941 11.2789   5
   0   8  -6 215.991 11.2509   6
  -6   0  -8 223.476 11.3164   6
  -6   0   8 200.375 11.1724   6
   0   8   6 212.446 10.9294   6
   0  -8  -6 198.725 11.2422   3
   0  -8  -6 213.177 11.2873   5
   6   0   8 192.809 11.3207   4
   8   6   0 213.737 10.9127   4
   8   6   0 200.477 11.0614   5
   8   6   0 210.182 11.3887   6
   0  -8   6 196.752 11.1156   4
   0  -8   6 206.304 11.3416   6
  -8  -6   0 204.488 11.0019   3
   6   0   8 216.676 11.3139   6
   0   8   6 221.631 10.6979   4
  -8   6   0 214.840 10.5321   5
   8  -6   0 197.138 11.1261   4
   0   8  -6 207.642 11.2253   5
  -7   0  -8 112.745 6.34823   5
  -7   0  -8 122.304 6.86702   6
  -8  -7   0 115.845 6.85567   6
  -8   7   0 125.221 6.42257   6
  -7   0  -8 125.567 6.92698   3
   0  -8   7 107.066 6.70289   4
   0  -8   7 102.289 6.89075   6
   0  -8  -7 103.889 6.82160   5
   8   7   0 124.026 6.60779   5
   8   7   0 113.480 6.96695   6
  -7   0   8 108.864 6.39570   6
  -7   0   8 115.299 5.86516   3
   8  -7   0 106.068 6.65157   4
   7   0   8 99.2199 6.57002   4
   7   0   8 127.881 6.86357   6
   0   8   7 104.971 5.98138   4
   0   8  -7 131.436 6.80574   5
  -8  -7   0 115.283 6.45807   3
   0   8   7 113.941 6.29586   6
   0  -8  -7 111.730 6.77453   3
   7   0  -8 117.669 6.82170   5
   0   1  -8 74.9314 4.25056   3
   0   1  -8 69.0490 4.66345   5
  -1  -8   0 74.6951 4.57795   3
   1   8   0 77.1273 4.07023   4
   0   1   8 78.3077 4.42834   4
   0   1  -8 85.9229 4.39060   6
   0   1  -8 72.5096 4.49028   6
  -1   8   0 77.5808 4.45875   5
  -1   8   0 83.2115 4.46994   6
   8   0   1 81.9615 4.48574   4
   0  -1  -8 78.3607 4.34901   3
   0  -1  -8 69.2703 4.62254   5
   0  -1  -8 82.7183 4.20425   6
   0  -1  -8 74.5304 4.24101   6
   0  -1   8 83.8773 4.67150   6
  -1  -8   0 81.7712 4.13731   4
   8   0  -1 76.8746 4.16697   5
   8   0  -1 72.1132 4.42713   6
   1   8   0 77.1446 4.53474   5
   1   8   0 81.6518 4.62376   6
  -8   0  -1 77.4023 4.71732   6
  -8   0   1 73.0666 4.34889   3
   1  -8   0 79.3936 4.26677   4
   8   0   1 67.7497 4.04653   5
   8   0   1 74.1437 4.55637   6
   1  -8   0 72.3960 4.58297   3
   0   1   8 76.1964 4.47161   6
  -1  -8   0 81.1461 4.46774   6
   8   0  -1 77.9607 4.74923   4
  -8   0   1 75.3547 4.59245   6
  -1   8   0 79.2243 4.15661   4
  -8  -1  -1 87.0317 5.63683   3
   1   1  -8 88.7346 5.17235   5
   1   1  -8 85.2429 4.76153   6
  -8  -1  -1 82.8898 5.12021   6
   8   1  -1 90.6520 4.66841   5
  -1  -8  -1 85.3643 4.79439   6
  -1   1   8 88.1053 4.87050   4
  -1   1   8 80.2316 4.83960   6
  -1   8   1 76.2398 5.03859   6
  -8   1   1 82.2650 4.76246   3
  -1  -1  -8 82.5603 4.76797   6
   8  -1   1 90.6435 4.38869   5
   1  -8   1 83.2914 4.88447   6
   1   8  -1 83.8109 4.54329   4
   1   1  -8 86.3378 4.57674   3
   8   1  -1 80.2706 4.90104   6
   8  -1   1 88.0107 4.93883   6
   8   1  -1 89.2626 4.96519   4
  -1  -1  -8 87.3606 4.72179   6
   1   8  -1 88.0251 5.04573   6
  -1  -1  -8 87.1927 5.04425   5
  -8   1   1 89.2209 5.02872   6
   1   1  -8 82.4135 4.84083   6
  -1  -8  -1 90.6911 5.02517   3
  -1  -8  -1 85.5058 4.48793   4
  -1   8   1 86.9806 4.54595   4
   1  -8   1 89.9791 5.02110   3
   1   8  -1 86.1401 4.93861   5
  -1  -1  -8 86.3710 4.83137   3
   1  -8   1 81.1031 4.71701   4
  -1   1  -8 99.0671 5.17421   6
   8   1   1 91.4489 5.14632   4
   1   1   8 92.4795 5.11157   4
  -1  -8   1 89.9923 5.38700   3
  -1   8  -1 93.7980 5.15677   5
  -1   8  -1 92.4897 5.21807   6
  -1  -1   8 92.5913 5.29008   6
   1  -1  -8 93.5247 5.40968   5
   1  -1  -8 91.6186 4.82177   6
  -1  -1   8 88.2657 5.21344   4
   8   1   1 88.2617 4.86271   5
   1  -8  -1 90.9161 5.34697   3
   1   1   8 87.9432 5.16230   6
   1  -1  -8 96.5342 4.98238   3
  -1   1  -8 92.4297 5.06330   3
  -1   1  -8 90.1594 5.32933   5
  -8  -1   1 93.2484 5.07770   3
  -8  -1   1 89.0871 5.40874   6
  -8   1  -1 94.7235 5.20609   3
  -1  -8   1 92.0572 4.91501   4
   1   8   1 88.2106 4.73543   4
   1   8   1 88.4226 5.28098   6
   1  -8  -1 92.6992 4.92325   4
  -8   1  -1 92.4634 5.37989   6
   8   1   1 93.4252 5.30395   6
   1  -1  -8 91.0634 4.82571   6
   8  -1  -1 91.2525 5.26312   4
   8  -1  -1 87.9031 4.77146   5
   8  -1  -1 94.3946 5.08622   6
  -8  -2  -1 77.8835 5.04768   6
  -8   2   1 74.9919 4.73551   6
   8  -2   1 76.9247 4.74121   4
   8  -2   1 76.4196 4.72937   6
  -2  -1  -8 80.9405 4.71432   3
  -1   8   2 85.8293 4.61723   6
   2   1  -8 77.6628 4.97343   5
   2   1  -8 86.8435 4.54110   6
  -1   8   2 82.5270 4.31614   4
  -2   1   8 82.5559 4.62764   6
  -1  -8  -2 79.8559 4.84242   3
  -1  -8  -2 83.2919 4.20423   4
  -1  -8  -2 84.1231 4.51223   6
  -2  -1  -8 77.9998 4.65340   6
   2   1  -8 76.8110 4.57966   6
   2   1  -8 88.4174 4.60740   3
   1  -8   2 76.2701 4.74394   3
   1  -8   2 87.8148 4.62809   4
   1   8  -2 83.0941 4.80698   5
   1   8  -2 88.0188 4.92264   6
  -2  -1  -8 87.2227 4.59700   6
   8   2  -1 84.6175 4.76526   4
   8   2  -1 70.5413 4.47400   5
   8   2  -1 78.5895 4.80965   6
  -2  -1  -8 80.4755 4.83012   5
  -1  -8   2 78.1254 4.71985   3
   1  -8  -2 85.2250 4.42479   4
   2  -1  -8 83.3636 4.98420   5
   1   8   2 82.0103 4.21316   4
  -1   8  -2 77.9320 4.71234   5
  -1   8  -2 90.0861 4.85522   6
   2   1   8 86.9790 4.68573   4
   2   1   8 74.2474 4.78279   6
   8   2   1 74.2858 4.64600   4
  -1  -8   2 87.5665 4.56432   4
  -1  -8   2 89.7084 4.86471   6
  -8   2  -1 75.9742 4.77329   3
  -8   2  -1 75.3652 4.88280   6
  -8  -2   1 78.3660 4.60447   3
  -8  -2   1 78.0451 4.98212   6
   8  -2  -1 91.1766 4.89320   4
   8   2   1 76.5467 4.86447   6
  -2  -1   8 90.5907 4.79360   4
  -2  -1   8 85.4518 4.83367   6
   8  -2  -1 79.8865 4.20777   5
  -2   1  -8 79.7770 4.66669   3
  -2   1  -8 78.6392 4.84021   5
  -2   1  -8 88.1690 4.76955   6
   1  -8  -2 84.4741 4.92759   3
   8   2   1 75.2525 4.46304   5
   2  -1  -8 88.6611 4.47051   3
   3   1  -8 44.5290 3.57379   5
   3   1  -8 49.0236 2.99402   6
   1  -8   3 50.0260 3.24764   4
   8   3  -1 47.4682 3.29856   4
   1  -8   3 50.9100 4.07310   6
  -3   1   8 51.8204 3.16087   6
  -1  -8  -3 47.3320 3.43950   3
   3  -1   8 51.7354 3.37903   4
   8   3  -1 43.4916 3.03715   5
   8   3  -1 52.0983 3.52447   6
  -3  -1  -8 43.8117 3.28101   6
   1  -8   3 43.3783 3.26138   3
  -1   8   3 50.6732 2.76248   4
  -1   8   3 51.2779 3.09318   6
  -8  -3  -1 48.1932 3.65867   6
   1   8  -3 44.8151 3.33766   5
  -3  -1  -8 48.2560 3.35403   5
  -3  -1  -8 52.0891 3.17418   6
   3   1  -8 46.8249 3.04190   6
   3   1  -8 52.2229 2.59962   3
  -8  -3  -1 51.5691 3.25857   3
  -8   3   1 46.3208 3.21183   6
  -1  -8  -3 51.1733 2.88321   6
   1   8  -3 50.4147 3.48442   6
  -8  -3   1 44.9642 3.42262   6
  -3  -1   8 47.7097 3.21032   6
   1  -8  -3 42.7902 3.22324   3
  -3   1  -8 42.1609 3.03778   3
  -3   1  -8 48.2589 3.10748   6
   3   1   8 46.9426 3.03865   4
   3  -1  -8 47.2681 2.58435   3
   3  -1  -8 44.9985 3.33305   5
   1  -8  -3 41.4589 2.61046   4
  -1   8  -3 43.1892 3.17030   6
  -8   3  -1 41.9216 3.15022   6
  -1  -8   3 40.6802 3.21514   6
  -3   1  -8 40.4928 3.05094   5
   8   3   1 40.7835 3.26793   6
   8   3   1 45.4780 2.91450   4
   8   3   1 43.0029 2.79025   5
  -3   1  -8 38.4045 3.20325   6
   1   8   3 46.8417 2.29250   4
  -1  -8   3 45.3028 2.96071   3
  -1   8  -3 42.0277 3.04744   5
  -1  -8   3 44.9239 2.90785   4
  -8  -3   1 42.0567 2.82365   3
   3   1   8 43.3767 3.14500   6
   8  -4   1 166.193 9.18585   4
  -8   4   1 177.998 9.06731   6
  -4  -1  -8 162.498 9.08806   6
   4   1  -8 170.806 8.92917   6
  -4  -1  -8 176.899 9.24768   3
   1  -8   4 165.358 9.29798   6
  -1  -8  -4 164.311 8.73724   6
   8   4  -1 174.661 9.08820   4
  -4   1   8 161.438 8.96498   6
  -1   8   4 169.770 8.77368   4
  -1   8   4 164.360 8.93788   6
   1   8  -4 152.573 9.22413   6
   4   1  -8 180.955 9.42587   5
   4   1  -8 171.659 8.90633   6
   1  -8   4 192.396 9.25765   3
   1  -8   4 163.411 9.12357   4
   4  -1   8 154.455 9.14832   4
   4  -1   8 183.288 9.37632   6
  -4  -1  -8 179.629 9.15722   5
   8   4  -1 178.337 9.08585   5
   8   4  -1 164.527 9.33904   6
  -8  -4  -1 164.699 9.37413   6
   1   8  -4 177.787 9.23867   5
  -8  -4  -1 179.146 9.12669   3
  -1  -8  -4 175.382 9.29975   3
  -1   8  -4 186.508 9.38235   5
  -8  -4   1 173.913 9.16527   3
  -8  -4   1 171.511 9.51361   6
   4  -1  -8 180.997 9.49252   5
   4   1   8 164.432 9.26109   4
   4   1   8 182.508 9.43968   6
   4  -1  -8 175.513 8.95438   3
   1   8   4 165.711 9.26972   6
  -4   1  -8 183.341 9.40835   3
   1   8   4 165.950 8.79654   4
  -4  -1   8 172.937 9.31870   6
   8   4   1 175.179 9.14905   4
   8  -4  -1 166.272 9.36819   4
   8   4   1 162.475 9.50022   6
   8   4   1 176.445 9.20239   5
   1  -8  -4 175.001 9.00991   4
  -1  -8   4 188.063 9.19614   3
  -1  -8   4 166.883 9.24211   4
  -1  -8   4 163.627 9.43149   6
   1  -8  -4 172.365 9.43227   3
  -1   8  -4 172.180 9.41984   6
  -4   1  -8 183.644 9.28321   5
  -4   1  -8 175.949 9.47091   6
  -4   1  -8 169.456 9.33712   6
  -8   4  -1 186.043 9.35906   6
   5   1  -8 75.4627 5.26533   5
   5   1  -8 80.5953 4.58520   6
  -5  -1  -8 79.7313 5.13038   3
   1   8  -5 71.2885 5.04501   5
   1   8  -5 88.1687 5.17972   6
   1  -8   5 70.8417 4.86231   3
   8  -5   1 82.1745 5.05587   4
   1  -8   5 89.3760 5.28961   6
  -8  -5  -1 86.6072 4.91748   3
  -8  -5  -1 92.6464 5.29552   6
  -5  -1  -8 77.7402 5.07882   6
  -8   5   1 84.5730 4.25369   5
  -8   5   1 77.4509 4.74533   6
   1  -8   5 92.3988 5.07536   4
   5   1  -8 83.2413 4.55925   6
  -1  -8  -5 82.8474 5.16508   3
   8   5  -1 76.1576 4.89155   5
   8   5  -1 83.9424 5.26716   6
   8   5  -1 85.2250 4.86652   4
  -5  -1  -8 86.8259 4.92549   5
   5  -1   8 93.7789 5.48168   4
  -1   8   5 85.6217 4.44998   4
  -5   1   8 87.0167 4.71453   6
  -1   8   5 85.4240 4.67262   6
   1   8   5 76.6171 4.90210   6
  -1   8  -5 72.2197 5.02456   5
  -1  -8   5 86.9470 5.28741   6
   8  -5  -1 88.3137 5.13934   4
   1   8   5 90.9945 4.36075   4
   1  -8  -5 81.1866 4.59458   4
   1  -8  -5 86.6615 5.16160   5
   5   1   8 84.5304 5.21096   6
  -5   1  -8 93.9769 5.11238   6
  -5   1  -8 78.3054 5.22042   6
   1   8   5 90.3160 4.36234   4
   8   5   1 85.9564 4.77445   4
   8   5   1 85.8091 4.93321   5
  -8  -5   1 91.5206 4.84092   3
  -1  -8   5 73.3414 4.76805   3
  -1  -8   5 86.2702 5.30876   4
  -5   1  -8 77.1888 5.13572   3
  -5   1  -8 79.4475 4.87411   5
  -5  -1   8 88.4417 5.01885   6
   1  -8  -5 83.0982 5.18933   3
   5  -1  -8 79.5965 5.20780   5
  -1   8  -5 94.7522 5.21567   6
   5  -1  -8 88.8494 4.50785   3
   8   5   1 79.2120 5.30808   6
  -1  -8  -6 77.6286 4.93740   5
   8   6  -1 76.6941 5.10865   6
  -1  -8  -6 79.0390 4.99992   3
   8   6  -1 81.2322 4.73729   5
   6   1  -8 75.9790 5.05326   5
   6   1  -8 72.2107 4.17034   6
   6   1  -8 80.8874 4.27763   6
  -8   6   1 81.9675 3.97793   5
  -8  -6  -1 74.8972 5.00858   6
   8  -6   1 69.0650 4.78487   4
  -1   8   6 68.5588 4.11804   4
  -1   8   6 76.8528 4.32292   6
   1  -8   6 79.5393 5.10282   6
  -8  -6  -1 76.9334 4.64037   3
  -6  -1  -8 79.7158 4.60333   5
  -6   1   8 66.1180 4.59171   6
   1  -8   6 66.3345 4.85378   4
   1   8  -6 82.7890 4.96495   5
   1   8  -6 78.9222 4.90477   6
   6  -1   8 71.0537 4.82254   4
  -6  -1  -8 80.8539 4.96582   3
  -6  -1  -8 75.0196 4.89539   6
  -1  -8   6 73.2010 4.90997   6
  -6   1  -8 74.6548 4.34350   5
  -6   1  -8 75.7801 4.88066   6
  -1  -8   6 77.0893 4.64703   4
   6  -1  -8 77.0865 4.78306   5
  -8   6  -1 68.1585 4.41634   6
   6   1   8 81.2723 4.81322   6
   1   8   6 71.4676 3.82021   4
   1   8   6 69.6379 3.81512   4
   1   8   6 70.7569 4.35548   6
  -6   1  -8 75.3563 4.76291   3
   1  -8  -6 69.0736 4.71510   3
   1  -8  -6 73.9400 4.75156   5
  -1   8  -6 73.5127 4.66603   5
   6   1   8 70.4413 4.50962   4
  -8  -6   1 75.0650 4.32271   3
   8   6   1 75.7548 4.95626   6
  -1  -8   6 74.3261 4.25299   3
   8  -6  -1 66.4683 4.64607   4
  -1   8  -6 68.6649 4.80249   6
   8   6   1 70.4426 4.21545   4
   8   6   1 72.6435 4.49131   5
  -7   1   8 85.8631 5.14200   6
  -1  -8  -7 86.7440 5.66526   5
  -8  -7  -1 93.2970 5.70633   6
   8   7  -1 90.1997 5.81543   6
  -8  -7  -1 91.7389 5.36496   3
   1   8  -7 81.6765 5.65727   5
   1   8  -7 103.122 5.62749   6
  -8   7   1 87.5969 4.71365   5
  -7  -1  -8 88.0680 5.63781   6
  -8  -7  -1 101.650 4.98853   4
   7  -1   8 100.122 5.61722   4
   7   1  -8 80.2150 5.72005   5
   7   1  -8 80.9485 4.77516   6
   7   1  -8 88.0529 4.86074   6
  -7  -1  -8 89.8220 5.74089   3
   1  -8   7 101.473 5.72513   4
   1  -8   7 93.5693 5.83410   6
   8  -7   1 104.350 5.62523   4
  -1  -8  -7 88.3121 5.65829   3
   8   7  -1 79.3573 5.44313   5
  -1   8   7 82.4404 4.98287   6
  -7  -1  -8 89.3662 5.21559   5
   7  -1   8 86.4360 5.73977   6
   8   7   1 83.7195 5.69154   6
   1  -8  -7 91.7299 5.58618   5
   7  -1  -8 87.5835 5.48835   5
  -7   1  -8 88.3369 5.01697   5
  -8  -7   1 90.6960 5.10785   3
   7   1   8 88.7300 5.27387   4
   1  -8  -7 85.9352 5.46422   3
  -8  -7   1 102.617 5.73239   6
   8   7   1 81.9614 5.26044   5
   7   1   8 87.9942 5.53746   6
  -8   7  -1 74.6695 5.10100   6
   1   8   7 94.8365 4.62221   4
   1   8   7 79.6190 5.07548   6
  -1  -8   7 91.8813 5.69711   6
  -7   1  -8 82.5881 5.63334   6
   8  -7  -1 92.7823 5.45562   4
  -1  -8   7 89.6539 5.41169   4
  -7  -1   8 93.0619 5.24494   6
  -1   8  -7 81.9771 5.45005   5
  -7   1  -8 80.3563 5.52552   3
   2   8   0 94.2951 5.79579   6
   2  -8   0 105.603 5.82037   3
  -2  -8   0 104.133 5.77586   3
  -2  -8   0 92.1373 5.27856   4
   0  -2  -8 93.5058 5.30299   6
   2   8   0 106.611 5.76763   5
   8   0  -2 102.702 5.79843   4
   2  -8   0 98.6757 5.51986   4
   8   0  -2 106.210 5.57477   6
   8   0   2 100.007 5.62689   4
   8   0   2 97.9231 5.27519   5
   8   0   2 103.234 5.78617   6
   0   2   8 106.419 5.59412   4
   0   2   8 107.261 5.57998   6
  -8   0   2 97.0745 5.76109   6
  -8   0   2 106.395 5.50403   3
   0   2  -8 100.927 5.42299   3
   8   0  -2 112.018 5.45348   5
  -8   0  -2 113.670 5.76895   3
   0   2  -8 102.576 5.87461   5
   0  -2  -8 94.4451 5.27329   6
   0   2  -8 96.8615 5.63331   6
  -2   8   0 105.448 5.61236   5
   0  -2  -8 101.401 5.57031   3
   0  -2  -8 93.2086 5.78397   5
   0  -2   8 100.725 5.69732   4
  -8   0  -2 108.163 5.95459   6
  -2   8   0 100.131 5.61553   6
   0  -2   8 98.7886 5.88249   6
   2  -8   1 79.8550 4.72300   4
   1   2  -8 83.3660 4.89207   6
   8   1  -2 87.0530 4.64381   5
   8   1  -2 82.4724 4.79442   6
  -2  -8  -1 81.5927 4.81184   6
  -1  -2  -8 83.5368 4.79198   3
  -2  -8  -1 84.4676 4.93073   3
   2  -8   1 88.0677 4.94382   3
   8  -1   2 87.2307 4.92870   6
   1   2  -8 91.8026 4.47732   3
   1  -2   8 84.9489 4.93464   4
   1  -2   8 79.5391 5.04703   6
  -1  -2  -8 83.5657 4.57471   6
   1   2  -8 84.5942 5.08596   5
   1   2  -8 74.1360 4.71529   6
  -8   1   2 92.9136 4.68019   3
  -8   1   2 87.0148 4.88513   6
  -2  -8  -1 79.9811 4.31722   4
  -1   2   8 83.0600 4.75735   4
  -1   2   8 79.3702 4.68344   6
  -1   2   8 79.4370 4.62606   6
   8  -1   2 77.3790 4.34977   5
   2   8  -1 75.8146 4.97950   6
  -1  -2  -8 84.0455 4.96956   5
  -8  -1  -2 91.4982 4.91829   3
   2   8  -1 88.9763 4.90437   5
  -8  -1  -2 88.8896 5.13962   6
  -1  -2  -8 82.4048 4.53559   6
  -2   8  -1 80.9214 4.94981   6
  -1  -2   8 84.0788 5.16274   6
  -2   8  -1 90.2356 4.91873   5
   2  -8  -1 83.8530 4.78188   4
   1  -2  -8 82.3154 5.12654   5
   1  -2  -8 86.8920 4.82428   3
   8   1   2 83.5900 4.64988   5
   1   2   8 82.0666 4.83421   4
  -1  -2   8 85.1015 4.99530   4
  -2  -8   1 78.0804 4.64285   4
   8  -1  -2 91.1983 4.65727   5
   2   8   1 75.5350 5.07585   6
   8  -1  -2 83.9841 5.10276   4
   1   2   8 88.1951 4.95330   6
  -1   2  -8 81.0572 4.96852   6
   2  -8  -1 90.6979 5.16663   3
  -2  -8   1 91.5606 5.00576   3
  -1   2  -8 87.0195 5.15385   5
   8  -1  -2 90.8877 4.81293   6
  -1   2  -8 88.1603 4.80663   3
   8   1   2 87.6679 4.89940   4
  -8  -1   2 96.3293 4.80967   3
  -8  -1   2 85.5117 5.15255   6
  -8   1  -2 97.3574 5.08879   3
  -8   1  -2 97.1187 5.28068   6
   8   1   2 88.3538 5.11267   6
  -1   2  -8 95.7044 5.08294   6
   8   2  -2 1475.57 75.6228   6
   2   2  -8 1475.12 75.7541   5
   2   2  -8 1483.70 75.5310   6
   8  -2   2 1500.71 75.5703   4
  -2   2   8 1390.67 75.4300   6
  -8  -2  -2 1534.80 75.7553   6
  -2  -8  -2 1494.44 75.6599   3
  -2  -8  -2 1529.36 75.5257   6
   8   2  -2 1495.69 75.6079   4
   8  -2   2 1575.85 75.6683   6
   2   8  -2 1535.21 75.7325   6
  -2   2   8 1501.68 75.4542   6
   2   2  -8 1482.69 75.6044   6
  -2  -2  -8 1502.87 75.6552   5
  -2  -2  -8 1558.91 75.4819   6
  -2  -2  -8 1471.73 75.5991   3
  -2   8   2 1516.40 75.4674   4
   2   8  -2 1515.88 75.6387   5
   8   2  -2 1501.09 75.5080   5
   2   2  -8 1487.82 75.2874   3
  -2  -2  -8 1500.92 75.4900   6
   2  -8   2 1502.66 75.5186   4
   2  -2   8 1447.37 75.5837   4
   2  -8   2 1491.58 75.6297   3
  -2   2  -8 1383.25 75.1355   3
   2  -8  -2 1475.39 75.2874   3
   8   2   2 1482.65 75.3233   6
  -8  -2   2 1468.58 75.3141   6
   8  -2  -2 1405.66 75.3633   4
   8  -2  -2 1512.32 74.9559   5
   2  -8  -2 1456.11 75.0331   4
  -8  -2   2 1455.17 75.0875   3
   2  -2  -8 1500.80 75.0851   3
   2  -2  -8 1492.59 75.3128   5
   2   2   8 1574.23 75.2668   6
  -2  -2   8 1376.95 75.2897   4
  -2  -8   2 1441.07 75.0427   4
  -2  -8   2 1546.09 75.3208   6
  -2   2  -8 1502.50 75.2755   5
  -2   2  -8 1600.20 75.2720   6
  -2   2  -8 1518.64 75.3332   6
  -2  -2   8 1581.27 75.3099   6
  -2  -8   2 1578.66 75.2025   3
   2   8   2 1476.74 75.2918   6
  -2   8   3 205.697 11.5299   4
   2  -8   3 231.395 11.8833   3
  -3   2   8 241.950 11.6544   6
  -3  -2  -8 235.076 11.9153   3
  -8  -3  -2 230.468 12.0760   6
   2   8  -3 221.161 11.9897   6
  -8  -3  -2 227.033 11.8619   3
  -2  -8  -3 234.670 11.9731   3
  -3  -2  -8 229.308 11.8901   5
   8  -3   2 208.263 12.0026   4
   8   3  -2 232.012 11.8525   4
   8   3  -2 210.344 11.9179   6
   2   8  -3 227.757 11.9220   5
  -3  -2  -8 225.171 11.7294   6
   3   2  -8 226.085 11.7395   6
  -2   8   3 224.730 11.6274   6
   2  -8   3 225.339 11.7894   4
   3   2  -8 230.149 11.8189   6
   3  -2   8 226.156 12.0751   4
  -2  -8  -3 225.423 11.6727   6
   3   2  -8 220.451 12.0642   5
  -3  -2  -8 214.754 11.7563   6
  -8   3   2 229.168 11.7537   6
   8   3   2 233.997 13.0713   6
   8   3   2 249.168 12.7766   4
  -3   2  -8 249.017 12.9306   3
  -3   2  -8 234.702 13.0617   6
  -2  -8   3 241.605 12.7887   4
  -2  -8   3 244.497 13.0707   6
   8  -3  -2 246.838 12.5595   5
  -2   8  -3 255.828 13.0270   6
   8  -3  -2 240.336 13.0028   4
  -3   2  -8 252.564 12.9538   5
  -3   2  -8 253.655 12.9973   6
   3   2   8 245.353 12.8211   4
   3   2   8 259.085 13.0236   6
  -8  -3   2 244.199 12.7574   3
  -8  -3   2 241.223 13.1044   6
  -8   3  -2 259.989 12.9951   3
  -8   3  -2 252.382 13.0251   6
   2   8   3 232.688 12.9853   6
  -2  -8   3 263.881 12.8553   3
   3  -2  -8 264.344 12.7267   3
   2  -8  -3 247.907 13.0538   3
   2  -8  -3 238.516 12.7080   4
  -3  -2   8 234.234 12.9500   4
  -2   8  -3 255.042 12.9045   5
  -3  -2   8 241.383 13.0093   6
   3  -2  -8 255.851 13.0809   5
   2   8  -4 397.280 20.1640   6
  -8  -4  -2 384.198 20.0109   3
   2   8  -4 369.344 20.0611   5
  -4   2   8 394.943 19.7921   6
  -2  -8  -4 384.052 20.1271   3
  -2  -8  -4 392.155 19.7913   6
  -4  -2  -8 385.484 20.0738   3
  -4  -2  -8 380.585 20.0230   5
   4  -2   8 384.100 20.0684   4
   2  -8   4 386.762 20.0055   3
   4   2  -8 381.984 20.2040   5
   4   2  -8 417.185 19.9433   6
  -8   4   2 399.707 19.8879   6
   8  -4   2 391.300 20.0436   4
  -8  -4  -2 397.289 20.1944   6
   2  -8   4 402.798 20.0095   4
   8   4  -2 381.765 19.9680   4
   8   4  -2 369.372 19.9320   5
   8   4  -2 371.325 20.1342   6
  -2   8   4 399.604 19.7789   6
  -4  -2  -8 389.416 19.9432   6
  -8   4  -2 427.123 21.9679   6
   4   2   8 437.678 21.8361   4
   4   2   8 439.030 22.0290   6
  -2  -8   4 431.004 21.7974   3
  -2  -8   4 427.078 21.8473   4
  -2  -8   4 431.011 22.0799   6
  -4  -2   8 438.344 21.9879   6
   8  -4  -2 409.825 21.9526   4
   8  -4  -2 430.851 21.5672   5
  -4   2  -8 420.749 22.0773   6
   8   4   2 453.142 21.7618   4
   8   4   2 424.342 22.1131   6
   4  -2  -8 420.117 21.6888   3
   4  -2  -8 419.831 22.0179   5
   2   8   4 409.851 21.9554   6
   2  -8  -4 417.322 22.0221   3
  -4   2  -8 423.849 21.9668   6
   2  -8  -4 421.122 21.7301   4
  -8  -4   2 420.335 21.7522   3
  -8  -4   2 442.143 22.1064   6
  -2   8  -4 419.691 21.9197   5
  -2   8  -4 431.918 22.0427   6
  -4   2  -8 423.458 21.9857   3
  -4   2  -8 436.051 21.8968   5
   5   2  -8 77.1175 4.35367   6
   2   8  -5 81.1688 4.78518   5
   8   5  -2 80.4739 4.56182   5
   5  -2   8 71.9682 4.74218   4
  -8  -5  -2 77.4592 4.58212   3
   2   8  -5 66.7610 4.72785   6
  -2  -8  -5 71.0416 4.04917   6
  -2   8   5 70.4618 4.13039   6
   2  -8   5 78.9328 5.07876   4
  -8   5   2 78.6667 4.29838   6
  -8  -5  -2 75.4018 4.91753   6
   8   5  -2 71.8128 4.86230   6
  -5  -2  -8 75.6706 4.56076   5
   5   2  -8 82.0729 5.00296   5
   8  -5   2 69.7284 4.66396   4
  -5  -2  -8 62.6898 4.37276   6
  -5   2   8 75.6930 4.19018   6
  -2  -8  -5 71.8157 4.83176   3
  -5  -2  -8 72.9927 4.73921   3
   2   8   5 68.0100 4.60174   6
  -2   8  -5 79.1802 4.62516   5
  -2  -8   5 79.4677 4.26689   3
  -8  -5   2 70.3689 4.83129   6
  -8  -5   2 79.4130 4.26863   3
   5   2   8 79.2424 4.74680   6
  -8   5  -2 82.2394 4.61794   6
   5   2   8 66.9716 4.43327   4
   2  -8  -5 75.8372 4.72135   3
   2  -8  -5 70.8451 4.28156   4
   2  -8  -5 73.6112 4.68607   5
  -5   2  -8 79.6040 4.41292   5
  -5   2  -8 73.9374 4.83502   6
   8   5   2 73.6084 4.90262   6
  -5   2  -8 78.5802 4.75128   3
  -5   2  -8 69.4113 4.60467   6
  -2  -8   5 68.1078 5.63753   4
  -2  -8   5 73.7027 4.85513   6
   8   5   2 77.2552 4.43939   5
  -2   8  -5 75.0016 4.73944   6
   8   5   2 73.6147 4.22927   4
   5  -2  -8 75.1220 4.76177   5
   8  -5  -2 70.4716 4.74018   4
   5  -2  -8 74.1355 4.10918   3
  -5  -2   8 69.1732 4.65830   6
   2  -8   6 966.944 49.7356   4
   2   8  -6 932.815 49.8250   5
   2   8  -6 1023.53 49.8926   6
  -2   8   6 999.617 49.4409   6
  -8   6   2 970.761 49.7163   6
  -8  -6  -2 995.750 49.7261   3
  -6   2   8 920.707 49.6069   6
  -6  -2  -8 981.623 49.6870   5
   6  -2   8 986.035 49.7678   4
   8  -6   2 983.224 49.7507   4
  -2  -8  -6 1032.54 49.3228   6
  -8  -6  -2 1011.60 49.4984   4
   8   6  -2 971.564 49.7385   5
   8   6  -2 1007.40 49.9740   6
  -2  -8  -6 932.710 49.8422   3
  -6  -2  -8 964.199 49.7872   6
   6   2  -8 995.050 49.5793   6
  -8  -6  -2 1029.46 49.9056   6
  -6  -2  -8 967.558 49.8445   3
   6   2  -8 959.685 49.8959   5
  -2  -8  -6 964.957 49.8534   5
   2  -8  -6 880.236 46.5917   4
  -8  -6   2 932.704 46.6512   3
  -2  -8   6 901.683 46.5835   3
  -2   8  -6 1018.91 47.0799   6
   2   8   6 908.753 46.7780   6
   6  -2  -8 970.945 46.5550   3
   6  -2  -8 933.141 46.8873   5
  -6   2  -8 879.063 46.9008   3
  -6   2  -8 931.320 46.6696   5
   8   6   2 917.853 46.5629   4
  -2  -8   6 918.688 46.7954   4
  -2  -8   6 940.093 47.0078   6
  -8  -6   2 1006.32 47.0460   6
  -6   2  -8 910.805 46.8740   6
   8   6   2 930.186 46.7584   5
   8   6   2 915.774 47.0295   6
  -8   6  -2 917.486 46.7900   6
   2  -8  -6 919.324 46.8939   5
   8  -6  -2 927.377 46.8274   4
   6   2   8 922.561 46.9272   6
   2   8   6 907.715 46.3368   4
  -2   8  -6 872.645 46.8075   5
  -6   2  -8 950.758 47.0013   6
   6   2   8 845.623 46.8072   4
   2  -8  -6 916.676 46.8880   3
  -2   8   7 92.6317 4.84465   6
  -7  -2  -8 95.4762 5.70141   3
  -7  -2  -8 87.7296 5.24395   5
   2   8  -7 82.0392 5.53998   6
   8   7  -2 88.9264 5.78320   6
   7  -2   8 84.2518 5.57468   4
  -8  -7  -2 90.1844 5.39927   3
  -8  -7  -2 80.0552 4.71637   4
  -8   7   2 97.4183 5.01105   6
  -7   2   8 92.1162 5.00220   6
  -2  -8  -7 88.8739 5.67683   3
  -2  -8  -7 77.6403 5.63685   5
   8  -7   2 84.8559 5.55615   4
   2   8  -7 105.252 5.81624   5
   7   2  -8 83.1322 4.99203   6
  -8  -7  -2 88.5802 5.61544   6
   7   2  -8 95.7941 5.80274   5
  -7  -2  -8 86.6472 5.51622   6
   2  -8   7 78.7194 5.60774   4
   2  -8  -7 87.7126 5.64887   5
  -2   8  -7 82.6368 5.56682   6
  -7  -2   8 90.3579 5.46020   6
  -7   2  -8 99.2674 5.13813   5
  -2   8  -7 97.5438 5.55183   5
  -8  -7   2 90.7329 5.14006   3
  -2  -8   7 87.4973 5.81787   6
   7   2   8 77.2177 5.22967   4
   7   2   8 98.9811 5.69193   6
  -8  -7   2 92.1025 5.80188   6
   8   7   2 88.4401 4.94673   4
   8   7   2 92.5863 5.41805   5
  -8   7  -2 98.5112 5.38782   6
   8  -7  -2 84.2132 5.59128   4
   2   8   7 84.3682 4.66190   4
  -7   2  -8 101.764 5.79209   3
   8   7   2 92.8008 5.84668   6
   2   8   7 89.9080 5.30406   6
   7  -2  -8 95.3153 5.58207   5
  -2  -8   7 86.5025 5.50926   4
   2  -8  -7 84.6378 5.51811   3
   2   8   7 83.1882 4.67178   4
   0  -3   8 68.4403 4.10646   6
   8   0   3 64.0855 3.68064   4
  -8   0  -3 56.2020 3.84621   3
  -3  -8   0 60.8621 3.77244   3
  -3  -8   0 63.3910 3.19556   4
  -3  -8   0 63.0636 3.19512   4
  -3  -8   0 70.7099 4.19603   6
   8   0   3 55.4191 3.91114   6
   0   3   8 51.7204 3.48615   6
   0   3  -8 54.5194 3.33700   3
   0   3  -8 57.8728 4.04447   5
   0  -3  -8 52.9699 3.84691   5
  -8   0  -3 57.6597 4.02025   6
  -3   8   0 64.1878 3.85737   6
   0  -3  -8 62.1596 3.66002   3
   3  -8   0 50.4354 3.83137   3
   3  -8   0 61.4806 3.62670   4
   3   8   0 63.1918 4.00200   6
   8   0  -3 60.7424 3.98538   4
   8   0  -3 56.5193 3.48423   5
   0   3  -8 59.6249 4.15326   6
  -8   0   3 51.6929 3.75613   6
   3   8   0 57.6282 3.79907   5
   0  -3   8 57.6632 4.32935   4
   0   3   8 62.6386 3.54864   4
   8   0  -3 56.1108 3.46869   6
  -3  -8  -1 55.1279 3.53620   3
  -3  -8  -1 53.8008 2.71316   4
  -1   3   8 55.0353 3.13795   6
  -3   8   1 51.3963 3.21745   6
  -1  -3  -8 52.8724 3.43117   3
  -1  -3  -8 48.1614 3.62054   5
  -8   1   3 59.0207 3.13413   3
   8   1  -3 52.0732 3.23524   5
   8   1  -3 50.5952 3.28103   6
   3   8  -1 58.0951 3.53873   5
  -1   3   8 49.4128 3.14115   6
   1   3  -8 52.3888 3.71509   5
   1   3  -8 49.7499 3.37196   6
  -8  -1  -3 58.2692 3.56846   3
   1  -3   8 49.8614 3.81861   6
   3  -8   1 54.6332 3.61982   3
   3  -8   1 45.4573 3.31385   4
   8   1  -3 48.6429 3.67180   4
  -8  -1  -3 58.6294 3.80766   6
   8  -1   3 48.9276 3.41272   4
  -8   1   3 49.7460 3.35974   6
   1   3  -8 53.6184 2.90912   3
   8  -1   3 51.1679 3.54547   6
  -1  -3  -8 48.0855 2.90339   6
  -1  -3  -8 50.1510 2.97722   6
   8  -1  -3 51.0715 2.85703   5
   3  -8  -1 50.7224 3.43074   3
   1   3   8 48.2183 2.99359   4
  -1   3  -8 39.1823 3.17437   6
  -1   3  -8 44.7593 3.45228   6
   1  -3  -8 49.1524 3.08006   3
   1  -3  -8 46.4379 3.43903   5
   3   8   1 45.5201 3.44824   6
  -1   3  -8 44.5749 2.91310   3
  -8   1  -3 57.2469 3.42380   3
  -8   1  -3 50.8409 3.58760   6
  -3   8  -1 43.4091 3.17309   6
   8   1   3 46.5961 3.08700   4
   8   1   3 49.9906 3.38539   6
  -1  -3   8 44.4972 3.48051   6
  -3  -8   1 44.2587 2.75120   4
  -3  -8   1 41.8755 3.38154   6
   1   3   8 49.3236 3.08984   6
  -8  -1   3 53.7898 2.84269   3
  -8  -1   3 48.1917 3.34356   6
   3  -8  -1 43.8627 3.03024   4
  -1   3  -8 51.7382 3.45754   5
   8  -1  -3 46.1139 2.80236   6
  -3  -8   1 50.8011 3.19913   3
  -2  -3  -8 226.296 11.8318   5
  -2  -3  -8 230.626 11.7873   3
  -2  -3  -8 220.888 11.5363   6
   3  -8   2 239.927 11.7151   4
   2   3  -8 226.444 11.3159   3
   2   3  -8 214.020 11.9168   5
  -3  -8  -2 236.860 11.7280   6
   3   8  -2 219.058 11.8988   6
   2  -3   8 206.430 11.9986   4
   8  -2   3 224.034 11.8288   6
  -8  -2  -3 230.044 11.8062   3
  -2   3   8 220.421 11.4739   6
  -2   3   8 210.864 11.4605   6
  -2  -3  -8 238.378 11.5151   6
  -3   8   2 227.000 11.5481   6
   2   3  -8 231.105 11.7014   6
  -8   2   3 219.607 11.6293   6
  -3  -8  -2 228.472 11.8162   3
  -8  -2  -3 225.698 11.9340   6
   8  -2   3 216.510 11.9298   4
   3   8  -2 219.969 11.7929   5
   8   2  -3 209.382 11.7148   6
   3  -8   2 218.070 11.8100   3
   8   2  -3 211.176 11.7639   4
   8   2  -3 222.395 11.6498   5
   2  -3  -8 249.929 12.4745   3
  -3  -8   2 244.038 12.7147   6
   2   3   8 242.211 12.5599   6
   8   2   3 250.814 12.4513   4
  -8  -2   3 236.246 12.3441   3
  -2   3  -8 224.306 12.7200   6
  -3  -8   2 251.939 12.5229   3
  -3  -8   2 234.966 12.3567   4
   3  -8  -2 243.628 12.7116   3
   3  -8  -2 238.592 12.4161   4
  -2   3  -8 225.279 12.4795   3
   2  -3  -8 245.905 12.7207   5
   8   2   3 228.762 12.6939   6
  -8   2  -3 251.479 12.7082   3
  -8   2  -3 232.909 12.7159   6
  -3   8  -2 260.683 12.6673   6
  -2   3  -8 237.783 12.6417   6
   8  -2  -3 227.277 12.6681   4
   8  -2  -3 249.569 12.3291   5
  -2  -3   8 234.610 12.6127   4
  -2  -3   8 243.249 12.7094   6
  -2   3  -8 242.471 12.6720   5
   3   8   2 232.879 12.7142   6
  -8  -2   3 238.079 12.7117   6
  -3   8  -2 241.294 12.4787   5
   2   3   8 245.237 12.4064   4
   3   8  -3 165.289 9.19257   6
  -3   3   8 166.612 8.71145   6
   3  -3   8 170.866 9.11264   4
  -3  -8  -3 168.391 9.13602   3
   3   3  -8 162.323 9.27967   5
   3   3  -8 171.253 8.98733   6
   3  -8   3 170.525 9.10832   3
   3   8  -3 169.621 9.12175   5
  -3  -3  -8 172.853 9.11382   3
  -3  -3  -8 167.852 9.08517   5
  -3   8   3 169.023 8.74846   6
   8   3  -3 158.641 9.07148   4
   8   3  -3 174.587 8.97422   5
  -3  -3  -8 168.158 8.82619   6
  -3  -3  -8 169.830 8.90441   6
  -8   3   3 169.859 8.86143   6
  -8  -3  -3 175.450 9.30040   6
   8   3  -3 157.970 9.09308   6
   8  -3   3 164.083 9.05590   4
  -8  -3  -3 173.020 9.09727   3
  -3  -8  -3 170.758 8.93280   6
  -3   3   8 157.559 8.68049   6
   8  -3  -3 168.758 8.66266   5
   3   3   8 167.537 9.00464   6
  -3   3  -8 166.670 8.95461   3
   3   8   3 155.496 9.11819   6
  -3   3  -8 171.881 9.02079   5
  -3   8  -3 163.495 8.88497   5
  -3   8  -3 164.990 9.06480   6
  -8  -3   3 162.680 9.15423   6
  -3  -8   3 175.441 8.85466   3
  -3  -8   3 166.604 8.82540   4
  -3  -3   8 174.553 9.02864   4
   3  -3  -8 164.287 9.10722   5
  -3  -3   8 168.483 9.16552   6
   8   3   3 166.925 8.79577   4
   8   3   3 161.374 9.14879   6
  -8  -3   3 166.741 8.72024   3
   3  -8  -3 158.583 9.10256   3
   3  -8  -3 166.984 8.81792   4
   3   3   8 171.092 8.82662   4
  -8   3  -3 183.819 9.16720   3
  -3   3  -8 176.360 9.08381   6
  -3   3  -8 165.370 9.19291   6
   8  -3  -3 163.768 9.09521   4
  -8   3  -3 166.803 9.11686   6
  -3  -8   3 174.140 9.21292   6
   3  -3  -8 168.442 8.80990   3
   3  -8   4 65.8225 4.88102   4
   4  -3   8 72.6660 4.77891   4
  -8  -4  -3 78.3890 4.67239   3
  -8  -4  -3 74.6858 4.89613   6
  -8   4   3 77.1366 4.32133   6
   8  -4   3 82.4472 4.80301   4
  -4  -3  -8 71.4689 4.51928   6
  -3  -8  -4 69.7901 4.78974   3
  -4  -3  -8 76.3759 4.73958   3
  -3  -8  -4 75.6320 4.36195   6
  -3   8   4 74.0513 4.11639   6
   8   4  -3 74.2384 4.52444   5
  -4   3   8 74.0918 4.13885   6
   4   3  -8 76.9172 4.97231   5
   4   3  -8 76.2093 4.50540   6
  -4  -3  -8 72.3072 4.63020   5
   3   8  -4 77.2540 4.76570   5
   8   4  -3 74.6603 4.76611   6
   8   4  -3 80.7827 4.69633   4
  -3   8  -4 76.1250 4.73901   6
   8  -4  -3 75.1062 4.83474   4
  -3   8  -4 76.7541 4.54695   5
   8  -4  -3 76.9617 4.15502   5
  -4   3  -8 70.8472 4.91360   6
   4  -3  -8 76.6249 4.35043   3
   4  -3  -8 74.9713 4.78451   5
  -4  -3   8 79.3832 4.91353   6
  -3  -8   4 76.2502 4.52065   4
  -3  -8   4 77.2441 4.97231   6
  -8  -4   3 76.3658 4.90078   6
  -8   4  -3 77.7827 4.76893   3
   3   8   4 76.8928 4.76307   6
  -8  -4   3 75.2286 4.22960   3
   3  -8  -4 76.7767 4.77581   3
   4   3   8 76.6952 4.41462   4
  -4  -3   8 77.9222 4.74267   4
  -4   3  -8 74.6689 4.65935   3
  -8   4  -3 79.1065 4.78266   6
  -4   3  -8 79.2283 4.74516   6
  -4   3  -8 75.4599 4.56897   5
   8   4   3 77.9665 4.31865   4
   8   4   3 72.6635 4.85998   6
  -3  -8   4 80.5574 4.36138   3
   4   3   8 77.8280 4.66332   6
   3  -8  -4 74.9519 4.47418   4
  -8  -5  -3 63.2515 4.29359   6
   5   3  -8 51.0195 4.24227   5
   5   3  -8 63.0719 3.80611   6
  -8  -5  -3 55.8126 3.96050   3
   8   5  -3 56.4070 3.87933   5
   5  -3   8 62.9184 4.21412   4
  -3   8   5 60.8397 3.31202   6
   8  -5   3 66.7419 4.19762   4
   8   5  -3 57.6175 4.21848   6
  -3  -8  -5 55.8407 4.14675   3
  -5  -3  -8 58.9529 3.93290   5
   3   8  -5 57.2508 4.13735   6
  -8   5   3 53.1223 3.47985   6
  -5  -3  -8 58.3526 4.11381   3
  -3  -8  -5 56.0969 3.51802   6
  -5   3   8 57.6569 3.33413   6
   3  -8   5 63.4328 4.13462   4
   3   8  -5 55.3723 4.16291   5
   8   5   3 47.9850 4.28530   6
   3  -8  -5 53.6895 3.60339   4
  -3  -8   5 54.9898 3.98461   4
  -5   3  -8 51.9675 3.87487   3
   8  -5  -3 56.4134 4.02059   4
  -5   3  -8 55.7639 3.57304   5
  -5   3  -8 59.2205 3.90649   6
  -3  -8   5 60.3844 3.35283   3
  -3  -8   5 57.0082 4.17428   6
  -8   5  -3 51.0367 3.83152   6
   5  -3  -8 55.7161 3.34205   3
   8   5   3 55.6946 3.32796   4
  -8  -5   3 58.5656 3.30801   3
  -8  -5   3 58.9499 4.13425   6
   3  -8  -5 53.5131 3.90374   3
   5   3   8 57.0248 3.50941   4
   5   3   8 53.8522 3.79667   6
  -5   3  -8 52.9670 4.08449   6
   8  -5  -3 57.8156 3.18896   5
  -5  -3   8 56.6811 4.03845   6
  -3   8  -5 51.5559 3.66185   5
  -3   8  -5 62.8688 3.99137   6
   3  -8  -5 60.5115 3.88397   5
   3   8   5 52.0575 3.86770   6
   5  -3  -8 53.3023 3.87584   5
   8  -6   3 32.9936 3.53374   4
  -3   8   6 42.9533 2.40132   6
  -8  -6  -3 43.2941 3.28123   3
  -8  -6  -3 40.0255 2.41736   4
  -3  -8  -6 41.0197 2.63701   6
   3  -8   6 43.5280 3.60794   4
  -6   3   8 33.6057 2.69926   6
  -3  -8  -6 37.5648 3.55905   3
  -6  -3  -8 37.0518 3.52187   3
   6  -3   8 42.8280 3.65304   4
  -8  -6  -3 40.3636 3.53311   6
   6   3  -8 39.1041 3.64526   5
   8   6  -3 31.3147 3.21233   5
   8   6  -3 40.1599 3.64565   6
   3   8  -6 35.4364 3.49623   5
   3   8  -6 42.8361 3.44889   6
  -6  -3  -8 36.7585 3.16985   5
   6   3   8 38.9806 2.64009   4
   8  -6  -3 34.5165 3.22976   4
   3  -8  -6 34.2662 2.75537   4
  -6   3  -8 27.3681 3.26491   6
  -6   3  -8 31.5331 2.50289   5
  -3   8  -6 37.4526 3.14247   6
   6  -3  -8 33.5439 2.35494   3
   6   3   8 33.1856 3.07972   6
  -3  -8   6 27.5866 2.23196   3
  -3  -8   6 29.3347 2.97964   4
  -8   6  -3 25.9878 2.89848   6
  -3  -8   6 33.6557 3.43877   6
  -3   8  -6 29.3610 2.83114   5
  -6   3  -8 26.9761 3.04142   3
   6  -3  -8 31.1092 3.01878   5
   3  -8  -6 33.2866 3.09251   3
   3  -8  -6 38.3126 3.18047   5
   8   6   3 31.2880 2.27332   4
   8   6   3 28.9512 3.47764   6
  -8  -6   3 39.5156 3.44121   6
  -8  -6   3 32.7894 2.32575   3
   3   8   6 29.6960 2.89026   6
  -6   3  -8 33.6772 3.01927   6
   3   8  -7 17.9967 2.49523   5
  -8  -7  -3 18.9507 2.26237   3
   7   3  -8 11.9319 2.37624   5
   3  -8   7 14.5473 2.30316   4
  -8   7   3 17.7113 1.82119   6
   8   7  -3 15.7149 2.12397   6
  -7  -3  -8 17.9976 2.11687   5
   3   8  -7 13.6313 2.06239   6
   8   7  -3 17.4979 2.24048   5
  -8  -7  -3 15.0258 1.95954   6
   7  -3   8 13.7700 2.20424   4
  -3  -8  -7 18.4536 2.46505   3
  -3  -8  -7 18.1031 2.63331   5
  -3  -8  -7 15.7501 1.65473   6
  -7  -3  -8 12.6851 1.93026   6
   7   3  -8 20.6572 2.29287   6
  -3   8   7 16.3492 1.49863   6
  -7  -3  -8 17.4257 2.45278   3
   8  -7   3 13.4409 2.30279   4
  -8  -7  -3 14.0127 1.34835   4
  -7   3   8 17.0483 1.80829   6
  -3  -8   7 13.9627 2.07533   4
  -3  -8   7 17.2344 2.40462   6
   7   3   8 14.0510 1.92963   6
   7  -3  -8 21.6427 1.92749   3
   3  -8  -7 13.0689 2.15829   3
   3   8   7 16.0038 1.02402   4
   3   8   7 15.7942 1.88415   6
   7   3   8 15.5102 1.99516   4
  -8  -7   3 18.0529 1.69615   3
   7  -3  -8 18.9458 2.26427   5
  -7   3  -8 14.2869 2.24366   3
   8  -7  -3 12.8409 2.18552   4
  -7   3  -8 19.4527 1.94875   5
  -8   7  -3 17.6672 1.19369   5
   3  -8  -7 18.7225 2.47271   5
  -8  -7   3 17.6728 2.38269   6
   8   7   3 18.4208 1.46780   4
   8   7   3 12.4757 2.17323   6
  -7  -3   8 17.6652 2.20312   6
  -8   7  -3 16.9776 1.99102   6
  -7   3  -8 17.3685 2.37419   6
  -3   8  -7 19.2708 2.07574   5
   4  -8   0 881.421 45.6607   4
   4   8   0 907.581 45.7761   5
   4   8   0 877.911 45.9149   6
   0   4  -8 832.057 45.5403   3
   0   4  -8 854.679 45.8466   5
  -8   0   4 866.581 45.5351   3
   0   4   8 948.057 45.6235   6
   0  -4  -8 912.808 45.8573   5
  -4  -8   0 957.974 45.8805   6
  -8   0   4 874.548 45.7347   6
   8   0  -4 901.383 45.6627   5
   8   0  -4 922.066 45.5633   6
   8   0   4 891.755 45.8556   4
   8   0   4 914.506 45.8728   6
  -8   0  -4 923.180 45.8458   3
  -8   0  -4 967.149 45.9518   6
   0  -4   8 898.802 45.9023   6
  -4  -8   0 874.737 45.4310   4
  -4   8   0 927.875 45.6186   5
   0   4   8 897.602 45.5884   4
   0  -4   8 918.987 45.7804   4
   0   4  -8 896.902 45.7814   6
  -4  -8   0 916.334 45.7592   3
   4  -8   0 902.323 45.8574   3
  -4  -8   0 922.852 45.4297   4
   8   0  -4 883.718 45.8226   4
  -4   8   0 913.800 45.7099   6
  -8   1   4 152.344 8.72022   6
   8   1  -4 153.662 8.63495   6
  -1   4   8 155.968 8.52906   6
  -1  -4  -8 161.383 8.94667   5
  -4   8   1 167.139 8.67091   6
   1   4  -8 173.632 8.85614   6
  -4  -8  -1 180.979 8.89138   3
  -4  -8  -1 175.340 8.27637   4
  -4  -8  -1 173.727 9.07420   6
   8   1  -4 159.128 8.72535   5
   4   8  -1 157.159 8.85049   5
   1   4  -8 145.758 8.94986   5
  -8  -1  -4 159.896 8.91230   3
   8  -1   4 178.311 8.82979   4
   8  -1   4 159.452 8.94287   6
   1   4  -8 144.500 8.42658   3
  -8  -1  -4 163.124 9.06883   6
   4   8  -1 158.892 9.02810   6
   8   1  -4 187.320 9.33365   4
  -1  -4  -8 159.479 8.82573   3
   4  -8   1 167.389 8.76083   4
   1  -4   8 169.676 8.90434   4
   1  -4   8 171.864 9.11833   6
  -4  -8   1 172.310 8.91482   6
  -1   4  -8 146.531 8.82465   5
  -1   4  -8 177.827 8.85424   6
  -1   4  -8 148.356 8.89690   6
  -1   4  -8 146.590 8.51747   3
   4  -8  -1 157.947 8.88838   3
  -4   8  -1 159.495 8.52952   5
   8  -1  -4 163.025 8.32626   6
   4  -8  -1 172.173 8.63723   4
   1  -4  -8 167.895 8.70034   3
   1  -4  -8 163.636 8.88935   5
   8  -1  -4 158.712 8.88225   4
   1   4   8 153.230 8.57639   6
  -8   1  -4 156.949 8.92925   6
  -4   8  -1 183.595 8.92786   6
  -8  -1   4 162.770 8.79274   6
  -1  -4   8 165.888 8.78641   4
   8  -1  -4 154.632 8.54325   5
  -1  -4   8 175.418 8.99534   6
  -8  -1   4 146.275 8.38955   3
   8   1   4 165.737 8.62963   4
   8   1   4 152.972 8.84772   6
   4   8   1 164.567 8.98074   6
   1   4   8 170.832 8.50275   4
  -4  -8   1 166.999 8.40249   4
  -4  -8   1 165.439 8.38139   4
  -8   1  -4 166.472 8.88599   3
   4  -8   2 382.890 20.1152   3
   8  -2   4 401.369 20.0608   4
   8  -2   4 399.897 20.1634   6
   2   4  -8 372.111 19.6393   3
  -2   4   8 395.681 19.7591   6
   4  -8   2 385.617 20.0184   4
   4   8  -2 394.165 20.1021   5
   4   8  -2 386.421 20.2165   6
  -2  -4  -8 390.628 19.7920   6
   8   2  -4 383.994 19.9862   5
  -4   8   2 396.545 19.8451   6
  -2   4   8 404.012 19.7491   6
  -2  -4  -8 368.004 20.0640   3
  -2  -4  -8 374.364 20.1018   5
  -8  -2  -4 401.105 20.1195   3
  -8  -2  -4 395.205 20.2230   6
  -4  -8  -2 394.481 20.0987   3
   2   4  -8 402.795 20.0588   6
  -8   2   4 388.528 19.9032   6
   2   4  -8 383.256 20.2060   5
  -2  -4  -8 403.522 19.7488   6
   2  -4   8 373.327 20.0680   4
   8   2  -4 389.254 19.9983   6
   8   2  -4 361.596 20.7630   4
   2  -4  -8 438.116 22.0942   5
  -4   8  -2 447.630 22.0231   6
  -4  -8   2 437.304 21.8898   3
   2   4   8 411.851 21.7431   4
   2  -4  -8 417.822 21.8815   3
  -8  -2   4 431.138 22.0562   6
  -8   2  -4 433.402 22.0689   3
  -4  -8   2 440.810 22.1288   6
  -8   2  -4 446.074 21.6167   5
  -2   4  -8 433.156 22.0604   5
  -4  -8   2 418.962 21.7402   4
   4   8   2 423.517 22.1649   6
  -2   4  -8 450.490 22.0648   6
  -8  -2   4 393.429 21.6744   3
   8   2   4 432.558 21.8241   4
   8   2   4 438.432 22.1065   6
  -2   4  -8 405.434 21.8578   3
  -8   2  -4 432.708 22.1075   6
   8  -2  -4 424.080 22.0526   4
   8  -2  -4 433.422 21.7849   5
  -2  -4   8 404.516 22.0769   6
  -4   8  -2 426.649 21.8142   5
   4  -8  -2 433.748 22.1002   3
  -2  -4   8 436.107 21.9735   4
   4  -8  -2 430.896 21.8565   4
  -2   4  -8 408.766 22.1182   6
  -4  -8  -3 73.0780 4.70511   3
   4  -8   3 64.6128 4.84783   4
  -8   3   4 70.6851 4.28340   6
  -3  -4  -8 75.7417 4.72806   3
  -3  -4  -8 72.4720 4.19942   6
  -3   4   8 71.0596 4.00122   6
  -3   4   8 71.7650 3.99684   6
   3  -4   8 73.8748 4.75430   4
   4   8  -3 74.1866 4.70957   5
   4   8  -3 65.1866 4.98754   6
   8   3  -4 76.2985 4.54829   5
   8   3  -4 66.7325 4.59356   6
  -3  -4  -8 71.3508 4.65999   5
  -4   8   3 77.6380 4.14819   6
  -8  -3  -4 81.7661 4.71951   3
  -8  -3  -4 79.5916 4.93315   6
   8  -3   4 76.6389 4.71834   4
   3   4  -8 78.4249 4.93038   5
   3   4  -8 78.2240 4.53373   6
  -4  -8  -3 78.7622 4.58317   6
  -3  -4  -8 76.2270 4.32148   6
  -8   3  -4 75.7268 4.71514   3
  -8   3  -4 74.1783 3.91125   5
  -4  -8   3 78.4278 4.30653   3
  -4  -8   3 77.2113 4.32483   4
  -4  -8   3 79.6863 4.96078   6
   3  -4  -8 75.1520 4.75500   5
   8   3   4 77.6387 4.29129   4
   8   3   4 66.4716 4.70838   6
  -8   3  -4 73.7173 4.77667   6
   3  -4  -8 72.3192 4.37411   3
   4   8   3 73.6925 4.79400   6
   3   4   8 75.9593 4.25299   4
   3   4   8 73.0033 4.46326   6
   4  -8  -3 74.8236 4.76751   3
   4  -8  -3 76.8511 4.47818   4
  -3  -4   8 69.6357 4.57659   4
  -3  -4   8 77.9490 4.89285   6
  -3   4  -8 75.7938 4.70177   6
  -3   4  -8 75.4800 4.89089   6
  -8  -3   4 73.3725 4.06460   3
  -8  -3   4 74.4644 4.78126   6
  -4   8  -3 78.9994 4.67935   6
   8  -3  -4 67.7153 4.84106   4
   8  -3  -4 77.7268 4.20393   5
  -3   4  -8 77.0335 4.58184   5
  -4   8   4 1136.46 57.2997   6
   8   4  -4 1099.32 57.5748   5
  -4  -8  -4 1136.69 57.6989   3
  -4   4   8 1058.65 57.2212   6
   4   4  -8 1131.77 57.7749   5
   4   4  -8 1187.92 57.6345   6
   4   8  -4 1103.05 57.6590   5
  -8  -4  -4 1162.21 57.7559   6
   8  -4   4 1137.57 57.6213   4
  -4  -4  -8 1147.12 57.6509   5
  -4  -4  -8 1140.98 57.5150   6
  -4  -8  -4 1192.13 57.5602   6
  -4  -4  -8 1102.74 57.6557   3
   4  -4   8 1107.20 57.6411   4
  -4   4   8 1176.60 57.2390   6
   8   4  -4 1133.84 57.6830   6
  -8   4   4 1158.33 57.3969   6
  -8  -4  -4 1133.20 57.6415   3
   4  -8   4 1173.12 57.6219   4
   4   8  -4 1145.49 57.7587   6
  -4  -8   4 1129.13 57.4992   4
   4  -4  -8 1112.01 57.6970   5
   8   4   4 1114.38 57.4015   4
   8  -4  -4 1144.18 57.4172   5
  -4  -8   4 1185.78 57.8174   6
  -8   4  -4 1112.59 57.2381   5
  -8   4  -4 1164.86 57.7293   6
  -8  -4   4 1142.62 57.7672   6
  -8   4  -4 1136.71 57.7085   3
  -4   8  -4 1112.84 57.5217   5
  -4   8  -4 1165.95 57.7380   6
   4   8   4 1150.18 57.7883   6
  -4  -8   4 1169.53 57.4614   3
  -4  -4   8 1199.74 57.7748   6
  -4   4  -8 1112.64 57.7803   6
   4   4   8 1104.47 57.4241   4
   4  -8  -4 1087.51 57.6985   3
   8  -4  -4 1124.83 57.6953   4
   4  -4  -8 1147.74 57.5175   3
  -4   4  -8 1160.68 57.6003   5
  -4   4  -8 1073.69 57.6228   3
  -8  -4   4 1118.29 57.3586   3
  -4   4  -8 1188.18 57.7368   6
  -4  -4   8 1141.47 57.6184   4
   4   4   8 1197.76 57.6913   6
   4  -8  -4 1128.45 57.5236   4
  -4   8   5 18.1367 1.47172   6
   8  -5   4 14.5441 2.21029   4
   4   8  -5 19.1043 2.49172   5
   4   8  -5 20.6168 2.25953   6
  -5   4   8 17.3838 1.44136   6
  -4  -8  -5 15.8717 2.26267   3
  -4  -8  -5 21.1123 2.20862   6
   8   5  -4 14.0366 1.96141   6
  -8   5   4 14.6008 1.57632   6
   5   4  -8 18.7936 2.31806   6
  -8  -5  -4 16.5489 2.07511   6
   4  -8   5 20.8237 2.46935   4
  -5  -4  -8 17.4860 1.85598   6
   5  -4   8 17.1742 2.32454   4
   8   5  -4 16.6529 2.13497   5
   5   4  -8 19.0027 2.64230   5
  -8  -5  -4 15.5855 2.08493   3
  -5  -4  -8 16.0169 2.20127   3
  -5  -4  -8 19.6466 2.38302   5
   4  -8  -5 18.5538 1.95265   4
   5  -4  -8 16.1984 1.65968   3
  -8   5  -4 15.1381 1.06893   5
  -5   4  -8 12.9686 1.96755   3
   4  -8  -5 18.1535 2.10492   5
  -5  -4   8 17.6015 2.15751   6
   8   5   4 13.0501 2.35470   6
  -4   8  -5 14.7275 1.85902   6
   5   4   8 17.9458 1.56581   4
   5   4   8 16.1870 1.86261   6
  -5   4  -8 16.9814 2.19956   6
   4   8   5 12.2370 1.85940   6
  -4   8  -5 16.4322 1.78310   5
  -8  -5   4 15.3471 1.48479   3
  -8  -5   4 18.3502 2.22605   6
  -8   5  -4 16.9871 2.25605   3
  -4  -8   5 15.1983 2.22416   6
   8   5   4 15.8427 1.69777   4
   4  -8  -5 17.2774 2.26186   3
  -5   4  -8 17.0898 1.77781   5
  -4  -8   5 15.5440 1.61559   3
  -4  -8   5 14.7027 1.74811   4
   8  -5  -4 17.2296 1.69419   5
   5  -4  -8 12.9426 2.03295   5
   8  -5  -4 13.2468 2.09334   4
  -4  -8  -6 469.795 23.5579   6
  -8   6   4 450.107 23.3824   6
  -8  -6  -4 470.392 23.7825   3
   8   6  -4 460.598 23.7791   5
   8   6  -4 495.673 23.9877   6
  -6   4   8 430.333 23.3502   6
  -4  -8  -6 458.826 23.9284   3
  -6  -4  -8 467.009 23.8534   3
  -6  -4  -8 443.709 23.7099   5
   4   8  -6 452.559 23.8811   5
  -8  -6  -4 479.663 23.8833   6
   6  -4   8 475.213 23.8560   4
   6   4  -8 472.542 23.9397   5
   6   4  -8 503.485 23.7734   6
  -8  -6  -4 407.562 23.3013   4
   8  -6   4 446.198 23.7927   4
   4   8  -6 461.407 23.8969   6
   4  -8   6 452.553 23.7994   4
  -4   8   6 463.108 23.2458   6
   6  -4  -8 455.600 23.2935   5
   4  -8  -6 457.181 23.2959   5
   4   8   6 445.278 23.2999   6
  -4  -8   6 447.779 23.1734   4
  -4  -8   6 477.363 23.5220   6
  -4   8  -6 445.857 23.1398   5
   6   4   8 426.978 22.9851   4
   6   4   8 471.805 23.3673   6
   4  -8  -6 424.471 23.2736   3
   6  -4  -8 452.936 23.0577   3
   8  -6  -4 459.240 23.3475   4
  -8  -6   4 462.580 22.9389   3
  -8  -6   4 468.635 23.4693   6
   8  -6  -4 451.136 22.9726   5
  -8   6  -4 446.141 22.7786   5
  -4  -8   6 445.483 22.9100   3
   8   6   4 449.904 23.4969   6
   8   6   4 449.728 22.8944   4
  -6   4  -8 425.626 23.3291   3
  -6   4  -8 462.289 23.0656   5
  -6   4  -8 448.145 23.3320   6
  -6   4  -8 454.933 23.4450   6
  -4   8  -6 458.367 23.3745   6
  -8   6  -4 452.774 23.2948   6
   4   8  -7 18.0416 2.30656   6
  -4   8   7 14.9340 1.23188   6
   8   7  -4 13.8358 2.24370   5
   8   7  -4 11.0072 1.96477   6
   4   8  -7 16.0313 2.62117   5
  -7  -4  -8 11.3383 1.99131   5
  -4  -8  -7 13.8692 2.52239   3
  -4  -8  -7 13.1742 1.50216   6
  -7   4   8 14.4569 1.59606   6
   8  -7   4 14.3358 2.33599   4
  -7  -4  -8 15.5666 2.13975   6
   7  -4   8 11.4083 2.43493   4
  -8   7   4 12.9110 1.62339   6
  -7  -4  -8 13.9481 2.31681   3
   4  -8   7 13.6941 2.38597   4
  -8  -7  -4 13.7616 2.20814   3
   7   4  -8 15.0116 2.65573   5
   7   4  -8 14.1310 1.86143   6
  -8  -7  -4 10.3564 1.87486   6
  -8  -7   4 10.9086 2.06960   6
  -8  -7   4 15.7435 1.50912   3
   7  -4  -8 17.6451 2.25261   5
  -8   7  -4 15.5475 1.23226   5
   7   4   8 13.2703 1.59275   4
  -7   4  -8 14.2262 2.23444   3
  -7   4  -8 19.2505 1.66968   5
  -7   4  -8 16.4147 2.03730   6
   4  -8  -7 15.7843 2.30514   3
   4  -8  -7 12.0828 1.95485   4
  -4   8  -7 14.0938 1.92102   5
  -4   8  -7 19.8793 2.19865   6
  -8   7  -4 14.9083 2.04981   6
   7   4   8 16.1147 2.16398   6
   8  -7  -4 11.8289 2.17766   3
   8  -7  -4 16.8466 2.35295   4
   8  -7  -4 14.8312 1.57483   5
   7  -4  -8 13.5684 1.86378   3
  -4  -8   7 10.0391 2.07263   6
  -7  -4   8 16.8417 2.28872   6
   7  -4  -8 10.3027 2.28973   4
  -4  -8   7 13.6212 1.92456   4
  -7   4  -8 14.1947 2.26313   6
   8   7   4 14.5212 1.53346   4
   8   7   4 15.8371 2.45876   6
   4  -8  -7 15.5741 2.34256   5
   4   8   7 16.5050 1.98306   6
   5   8   0 196.519 10.5172   5
   5   8   0 200.407 10.7658   6
  -5   8   0 194.350 10.2086   5
  -5   8   0 211.916 10.4477   6
   0  -5  -8 205.251 10.5353   3
   0  -5  -8 193.370 10.6425   5
  -5  -8   0 209.489 10.4738   3
  -5  -8   0 197.675 10.0543   4
  -5  -8   0 200.166 10.0375   4
   8   0  -5 201.913 10.6602   4
  -8   0   5 190.437 10.4244   6
   8   0  -5 182.191 10.4225   5
   8   0  -5 187.783 10.1093   6
  -8   0  -5 177.540 10.5956   3
   0   5   8 214.231 10.2410   4
   0   5   8 175.933 10.2188   6
   5  -8   0 212.310 10.4545   4
  -8   0  -5 197.074 10.6959   6
   0   5  -8 176.103 10.1879   3
   0   5  -8 186.756 10.6284   5
   8   0   5 222.169 10.4757   4
   8   0   5 183.643 10.5836   6
   0  -5   8 198.213 10.5462   4
   0  -5   8 213.566 10.7627   6
  -5  -8  -1 88.4359 4.66723   4
  -5  -8  -1 88.6110 4.66128   4
   8  -1   5 96.9651 5.53693   6
   1  -5   8 83.9485 5.43093   4
   1  -5   8 87.2532 5.72141   6
  -5   8   1 90.1899 5.14992   6
   5  -8   1 96.3933 5.60319   3
   5  -8   1 84.8349 5.33438   4
   8   1  -5 86.9549 5.56683   4
  -5  -8  -1 91.3441 5.48880   6
  -8   1   5 91.6236 5.20038   6
   5   8  -1 96.6896 5.41277   5
   5   8  -1 85.2712 5.62399   6
   8   1  -5 88.7978 5.02655   6
   1   5  -8 96.8914 4.85965   3
   1   5  -8 94.0439 5.60708   5
   1   5  -8 80.7449 5.32571   6
  -8  -1  -5 98.6608 5.60738   3
  -8  -1  -5 82.1190 4.98668   5
  -8  -1  -5 101.645 5.65324   6
  -1  -5  -8 83.0341 5.39035   3
  -5  -8  -1 94.2105 5.37156   3
   8  -1   5 96.1074 5.62241   4
  -1  -5  -8 84.8049 5.47579   5
   8   1  -5 102.968 5.38068   5
  -5  -8   1 101.077 5.13975   4
   8   1   5 102.847 5.82448   6
  -5  -8   1 96.8058 5.17446   4
  -8  -1   5 97.3499 5.11189   3
   5  -8  -1 93.9912 5.76907   3
   5  -8  -1 86.8340 5.74706   4
  -1  -5   8 96.4220 5.66825   4
  -8   1  -5 103.322 5.90650   6
  -5   8  -1 102.882 5.27724   5
  -5   8  -1 99.8703 6.55344   6
  -1   5  -8 98.5309 5.75310   5
  -8  -1   5 98.6156 5.64567   6
  -1   5  -8 100.171 5.35072   3
   1  -5  -8 87.8871 5.57196   3
   1  -5  -8 88.5715 5.77166   5
   1   5   8 92.2881 5.23625   4
   1   5   8 105.972 5.43300   6
  -8   1  -5 87.3536 5.14253   5
   8  -1  -5 84.4682 5.82178   4
   5   8   1 97.6533 5.66242   5
  -8   1  -5 108.382 5.82656   3
   8  -1  -5 103.754 5.47183   5
   5   8   1 94.2026 5.93929   6
  -1  -5   8 87.5355 5.88792   6
  -5  -8   1 98.6151 5.52935   3
  -5  -8   1 94.5796 5.81439   6
  -2   5   8 64.5355 3.86978   6
   5  -8   2 73.1053 4.77989   4
   2  -5   8 78.9567 4.64513   4
   5   8  -2 75.0307 6.27333   6
  -2  -5  -8 68.1086 4.55624   3
  -2  -5  -8 77.4232 4.65328   5
  -8  -2  -5 70.9704 4.64742   3
  -8  -2  -5 71.0749 4.71505   6
   8  -2   5 67.5869 4.64245   6
   8   2  -5 73.8303 4.72371   4
   8   2  -5 68.9126 4.45875   5
   8   2  -5 66.7402 4.26085   6
   8  -2   5 70.7959 4.52289   4
   2   5  -8 68.3067 4.70283   5
   2   5  -8 71.3156 4.45691   6
  -8   2   5 64.9534 4.15761   6
  -2  -5  -8 75.6905 3.87211   6
   5   8  -2 66.8105 4.56620   5
  -5  -8  -2 76.8429 4.53798   3
  -5  -8   2 71.9964 4.62181   6
  -2   5  -8 63.6771 4.06197   3
  -2   5  -8 64.7541 4.32578   5
  -5  -8   2 68.9211 3.90235   4
   8  -2  -5 68.8429 4.04583   5
  -8  -2   5 62.7137 3.63596   3
  -5  -8   2 74.1086 4.12376   3
  -2  -5   8 72.9837 4.39653   4
  -8   2  -5 65.5353 4.48224   3
  -8   2  -5 69.7422 3.69245   5
  -8   2  -5 62.4828 4.53687   6
   8  -2  -5 66.7679 4.67754   4
   5   8   2 65.9879 4.59800   6
   2   5   8 62.0059 4.10191   6
   2  -5  -8 73.0058 4.19288   3
  -5   8  -2 60.6461 3.86028   5
  -5   8  -2 72.2349 4.32793   6
   8   2   5 71.1767 4.08071   4
   2   5   8 73.0632 3.82208   4
  -2   5  -8 77.0821 4.47143   6
  -2   5  -8 57.6145 4.55921   6
   8   2   5 60.1968 4.37183   6
   5  -8  -2 67.4785 4.53638   3
   2  -5  -8 72.5238 4.50299   5
  -8  -2   5 68.8940 4.38697   6
   8  -3   5 52.8390 4.15482   4
   8   3  -5 66.7145 4.12087   5
   5   8  -3 59.4166 4.28536   6
   5   8  -3 63.1329 4.25826   5
  -8   3   5 60.2734 3.59999   6
  -5  -8  -3 59.2078 4.15485   3
  -3   5   8 59.4609 3.28073   6
  -3   5   8 63.0417 3.28741   6
   5  -8   3 59.9780 4.24220   4
  -3  -5  -8 60.8223 4.18794   3
  -3  -5  -8 55.7975 4.14890   5
  -3  -5  -8 60.1211 3.48605   6
   8   3  -5 57.1881 3.95619   6
  -3  -5  -8 62.3829 3.62513   6
  -8  -3  -5 59.8836 4.37602   6
  -8  -3  -5 63.2100 4.16649   3
   3   5  -8 60.2833 3.11517   3
   3   5  -8 60.4510 4.27951   5
   3   5  -8 55.5841 3.95487   6
   3  -5   8 51.3640 4.22911   4
  -8   3  -5 63.6739 4.16606   3
   5  -8  -3 61.6660 4.15666   3
   3  -5  -8 57.5266 4.13336   5
  -8   3  -5 57.5792 3.22924   5
  -8   3  -5 60.6651 4.22379   6
   3   5   8 54.7449 3.42631   4
   3   5   8 55.0037 4.05241   6
  -3   5  -8 56.5458 3.78791   3
  -3   5  -8 60.3631 3.91682   5
  -5  -8   3 65.1193 3.62497   3
  -5  -8   3 60.8283 3.61383   4
  -3  -5   8 60.6816 4.05325   4
   3  -5  -8 54.7660 3.74851   3
  -8  -3   5 59.4936 3.21886   3
  -8  -3   5 55.1761 4.12017   6
  -5   8  -3 65.1116 3.56503   5
  -5   8  -3 58.7785 3.96452   6
   8   3   5 58.7429 3.60841   4
   5   8   3 58.4311 4.25813   6
   8  -3  -5 64.4195 4.33766   4
   8  -3  -5 61.1446 3.60853   5
  -3  -5   8 58.6920 4.33279   6
   5  -8  -3 56.0132 4.12648   4
  -3   5  -8 53.9720 4.27760   6
  -3   5  -8 60.2510 4.03031   6
  -5  -8   3 58.5467 4.28205   6
  -4  -5  -8 18.2322 2.30884   3
  -4  -5  -8 15.1295 2.22048   5
  -4  -5  -8 18.4090 2.17146   6
  -8  -4  -5 19.7483 2.41887   3
  -8   4   5 15.8887 1.98827   6
  -5  -8  -4 12.9158 2.13405   3
  -4   5   8 16.3548 1.29765   6
  -4   5   8 19.4254 1.24755   6
   4   5  -8 18.1225 2.50259   5
   4   5  -8 20.7672 2.07103   6
   8   4  -5 20.2550 2.09975   6
   5  -8   4 20.6631 2.40353   4
   8  -4   5 15.1753 2.24201   4
  -5  -8  -4 18.3889 1.89477   6
   4  -5   8 15.0030 2.32006   4
  -8  -4  -5 19.1659 2.32775   6
   5   8  -4 17.2256 2.24643   5
   8  -4  -5 14.7283 2.21008   4
  -4   5  -8 19.8296 2.05561   3
  -5  -8   4 19.6773 1.85333   4
   8  -4  -5 17.3872 1.91130   5
  -5  -8   4 14.2443 2.08277   6
   4   5   8 22.2969 2.34461   6
   5  -8  -4 20.5647 2.43541   3
   5  -8  -4 12.7782 1.83237   4
  -4  -5   8 15.9079 2.03030   4
   8   4   5 18.5315 1.87064   4
   8   4   5 20.4524 2.24682   6
  -4  -5   8 15.5055 2.10606   6
  -8   4  -5 18.0372 1.32494   5
  -4   5  -8 16.6053 2.02737   6
  -5   8  -4 15.2982 1.85562   6
   4  -5  -8 15.5953 2.15231   5
  -4   5  -8 20.4924 2.05463   5
  -8  -4   5 18.0051 1.37004   3
  -8  -4   5 19.1423 2.20792   6
   5   8   4 19.7927 2.29269   6
   4   5   8 16.5610 1.71507   4
  -5  -8   4 18.4722 1.77227   3
  -8   4  -5 25.5172 2.76223   6
   4  -5  -8 16.0059 1.87524   3
  -5  -8  -5 21.2154 2.39732   6
  -5  -8  -5 13.6772 2.32620   3
   8   5  -5 17.2990 2.16324   6
   5   5  -8 17.3955 2.48639   5
  -8   5   5 15.6772 1.69863   6
  -5  -5  -8 16.4092 2.26962   3
  -5   5   8 18.6064 1.18792   6
  -5   5   8 16.3556 1.15097   6
   5  -8   5 14.8484 2.18309   4
  -5  -5  -8 20.8728 2.42945   5
  -5  -5  -8 14.8619 1.79192   6
   5  -5   8 14.8495 2.43230   4
  -8  -5  -5 16.4228 2.21874   6
   5   8  -5 16.4541 2.11122   6
   5   5  -8 18.2266 2.05680   6
  -8  -5  -5 18.6715 2.36461   3
   8   5  -5 14.4658 2.15054   5
   5   8  -5 14.8166 2.27493   5
   8  -5   5 16.5101 2.37458   4
   5   5   8 14.8213 1.89615   6
  -5   5  -8 20.4242 2.20782   6
   5   8   5 15.3524 2.09731   6
   8  -5  -5 17.5668 2.41511   4
   5  -8  -5 14.9391 2.02548   4
  -5   5  -8 19.8238 2.25754   5
  -5   5  -8 19.2667 2.40616   6
   5  -8  -5 15.2504 2.17764   3
  -5   5  -8 22.9074 2.43299   3
  -8   5  -5 18.8949 1.36766   5
  -8   5  -5 18.2067 2.15965   6
  -5   8  -5 19.8794 2.07025   5
   5   5   8 19.7150 1.83996   4
   8   5   5 18.6109 1.74815   4
   8   5   5 16.1378 2.17677   6
  -5  -8   5 20.9739 1.99403   4
  -5  -8   5 23.1704 2.58437   6
  -8  -5   5 18.8057 1.48711   3
  -8  -5   5 18.8461 2.28064   6
  -5   8  -5 24.0923 2.71719   6
  -8   5  -5 24.4110 2.59469   3
   5  -5  -8 16.9338 1.86908   3
   8  -5  -5 20.1302 1.98351   5
  -5  -8   5 19.2352 1.71545   3
  -5  -5   8 21.5530 2.34204   6
   5  -8  -5 23.7411 2.26027   5
  -5  -5   8 16.1471 2.07531   4
   5  -5  -8 25.0579 2.57750   5
   8   6  -5 74.4387 5.02423   6
  -8   6   5 70.8249 4.05048   6
   8  -6   5 71.2290 5.11375   4
   5   8  -6 75.1695 5.12671   5
  -6  -5  -8 78.3717 5.03104   3
   6  -5   8 75.1535 5.13985   4
   8   6  -5 73.1722 4.86613   5
  -8  -6  -5 77.6275 4.92241   3
  -8  -6  -5 67.5619 3.95445   4
  -8  -6  -5 70.7319 4.93077   6
   5  -8   6 72.5573 5.13150   4
  -6  -5  -8 69.7690 4.64755   6
  -5  -8  -6 71.9823 5.02742   3
   6   5  -8 76.6034 5.16111   5
   5   8  -6 77.8347 5.01358   6
  -6   5   8 68.0193 3.91235   6
  -6  -5  -8 70.0825 4.80352   5
  -5  -8  -6 79.4967 4.57234   6
  -5   8  -6 77.0744 4.90355   6
  -5   8  -6 77.1767 4.41853   5
   6  -5  -8 72.7590 4.43319   3
   5  -8  -6 63.6585 5.07280   4
   5  -8  -6 73.3298 4.73529   5
  -8   6  -5 74.2117 4.91479   3
  -6   5  -8 78.9226 4.39053   5
  -6   5  -8 67.6591 4.81300   6
   5  -8  -6 73.0236 4.82767   3
  -8  -6   5 76.3847 4.02677   3
  -8  -6   5 75.3572 5.15387   6
   8   6   5 76.6098 4.09012   4
   5   8   6 68.2746 4.79542   6
  -8   6  -5 75.1493 3.94272   5
  -8   6  -5 72.9751 4.90691   6
  -6   5  -8 72.4843 5.08689   6
  -6   5  -8 69.2386 4.81420   3
   6   5   8 75.2091 4.82193   6
   8  -6  -5 69.8129 4.74711   3
  -5  -8   6 73.3907 5.27046   6
   8  -6  -5 71.8809 5.12726   4
  -5  -8   6 69.2928 4.03289   3
  -5  -8   6 82.0510 4.65479   4
   8   6   5 71.1678 4.99159   6
   6  -5  -8 74.1427 5.03343   4
   6  -5  -8 76.1737 4.81403   5
   6   5   8 67.4373 4.18165   4
   8  -6  -5 72.3591 4.33298   5
  -8   7   5 3.50288 0.89731   6
  -5  -8  -7 4.51577 2.38546   3
  -8  -7  -5 1.87946 1.52451   6
   5  -8   7 0.49534 2.08337   4
   8  -7   5 1.10229 2.11141   4
  -8  -7  -5 1.73650 2.12018   3
   8   7  -5 2.69327 2.08824   5
   8   7  -5 4.36429 1.88488   6
   5   8  -7 5.12315 2.48408   5
   5   8  -7 4.19474 1.83902   6
  -7  -5  -8 4.86584 2.02427   5
  -7   5   8 3.03427 0.82044   6
   7  -5   8 -0.7353 2.14195   4
   7   5  -8 3.05457 2.30415   5
   7   5  -8 4.11849 1.56171   6
  -7  -5  -8 3.53538 2.25138   3
  -5  -8  -7 2.53099 1.30672   6
   5  -8  -7 3.40096 1.83814   5
   8   7   5 4.47197 1.78265   6
   8   7   5 5.01923 0.90444   4
  -8  -7   5 3.53872 0.95223   3
  -7   5  -8 4.08419 1.25398   5
  -7   5  -8 2.80637 1.64739   6
  -7   5  -8 4.12207 1.67413   6
  -8  -7   5 1.50471 1.79281   6
   7  -5  -8 3.50155 1.46991   3
   7  -5  -8 3.10512 2.06642   4
  -7  -5   8 1.39332 1.74072   6
   5   8   7 2.41732 1.49582   6
  -7   5  -8 1.21734 1.90576   3
   5  -8  -7 3.77775 1.81581   3
   5  -8  -7 4.54245 2.04823   4
  -5  -8   7 3.83577 0.81937   3
  -5  -8   7 4.78638 1.85149   4
   7  -5  -8 4.08540 1.89484   5
   7   5   8 4.62658 1.17212   4
   7   5   8 3.35659 1.66868   6
   8  -7  -5 2.45356 1.82756   3
   8  -7  -5 3.29087 2.07141   4
   8  -7  -5 4.47450 1.43163   5
  -5   8  -7 4.08198 1.52063   5
  -8   7  -5 4.62637 0.86739   5
  -8   7  -5 5.58396 1.69652   6
  -8   7  -5 4.32882 1.63446   6
  -5  -8   7 4.63157 2.20533   6
  -5   8  -7 1.24991 1.67601   6
  -5   8  -7 1.88267 1.53716   6
   8   0  -6 212.375 11.3054   4
   8   0  -6 205.827 11.0872   5
   8   0  -6 215.504 10.5712   6
   8   0   6 195.760 11.2518   4
  -8   0  -6 219.456 11.3249   6
   0  -6   8 191.639 11.1304   4
  -6   8   0 215.720 10.7481   5
   0  -6  -8 191.422 11.1302   3
   0  -6  -8 216.022 11.2718   5
  -6  -8   0 221.107 11.2969   6
  -8   0  -6 212.819 10.8125   5
   6  -8   0 200.699 11.0523   4
  -8   0  -6 196.842 11.2317   3
  -6  -8   0 206.104 11.0314   3
  -8   0   6 190.844 10.6403   3
   6   8   0 206.722 11.1008   5
   6   8   0 205.041 11.3776   6
   0   6  -8 201.242 11.2333   5
   0   6  -8 220.461 11.1894   6
   8   0   6 214.609 11.2563   6
  -6  -8   0 216.992 10.6327   4
   0   6   8 208.869 10.7612   4
   6  -8   0 205.995 11.2789   3
   0   6  -8 200.126 10.7886   3
  -8   0   6 197.942 11.2315   6
   0  -6   8 214.041 11.4060   6
   0   6   8 216.191 10.8367   6
  -6  -8   0 219.262 10.6616   4
   1   6  -8 69.0985 4.88461   5
  -1   6   8 74.2365 4.20134   6
   1  -6   8 78.6136 4.92853   4
   1   6  -8 73.7831 4.76439   6
   1   6  -8 69.2152 4.13667   3
  -6  -8  -1 79.2256 3.96032   4
  -6  -8  -1 83.9664 4.94044   6
   6   8  -1 69.9483 5.16996   6
   8  -1   6 74.7294 4.80907   4
  -6  -8  -1 77.4763 3.97552   4
   8   1  -6 70.9614 4.75625   5
   8   1  -6 70.4592 4.23492   6
   8   1  -6 73.2858 5.03665   4
  -1  -6  -8 74.2785 4.95126   5
   1  -6   8 73.6685 5.14895   6
   6  -8   1 74.8690 4.75269   4
   6   8  -1 77.4901 4.80472   5
  -1  -6  -8 73.4604 4.84005   3
   8  -1   6 77.4215 4.91681   6
  -8  -1  -6 77.6667 5.02659   3
  -8  -1  -6 78.8756 4.58503   5
  -6  -8  -1 80.6119 4.73152   3
  -8  -1  -6 74.0016 4.96618   6
  -8   1  -6 72.3374 4.03874   5
  -6  -8   1 77.6403 4.84010   6
   6  -8  -1 67.3873 4.74597   3
  -8   1  -6 68.9647 4.81688   6
   6  -8  -1 76.0111 4.55247   4
   6   8   1 70.2899 4.93156   6
   8   1   6 69.6175 4.75358   6
  -1  -6   8 76.5275 4.74688   4
  -1  -6   8 69.6899 4.86579   6
   6   8   1 73.7442 4.52596   5
  -6  -8   1 75.3032 4.39181   3
  -6  -8   1 79.5613 4.02674   4
  -6  -8   1 69.1501 3.91987   4
   8  -1  -6 73.0849 4.99483   4
   8  -1  -6 71.5080 4.44064   5
  -6   8  -1 71.3137 4.00740   5
  -6   8  -1 69.8024 4.44812   6
  -8  -1   6 66.4673 3.81936   3
  -8  -1   6 70.6871 4.59212   6
  -8   1  -6 74.4967 4.82051   3
  -1   6  -8 71.4388 4.64059   6
   1  -6  -8 72.9688 4.57433   3
   1  -6  -8 77.1471 4.79226   5
   8   1   6 73.9327 4.41970   4
   1   6   8 69.1997 4.00508   4
   1   6   8 69.9022 4.23928   6
  -1   6  -8 68.6697 4.65539   5
  -1   6  -8 68.6180 4.17187   3
  -2  -6  -8 1040.93 49.9946   6
  -2  -6  -8 964.443 50.5671   5
   2  -6   8 948.783 50.4977   4
   2   6  -8 966.006 50.1274   3
   2   6  -8 995.877 50.6392   5
  -8  -2  -6 1008.45 50.3383   5
   8  -2   6 1035.07 50.6653   6
  -2   6   8 1063.68 50.1407   6
   6   8  -2 1005.93 50.5284   5
   6   8  -2 1014.92 50.7292   6
  -6  -8  -2 969.876 50.4772   3
  -6  -8  -2 913.474 49.9844   4
  -6  -8  -2 1035.63 50.5700   6
   8   2  -6 1019.94 50.5543   5
  -8  -2  -6 988.705 50.5754   3
   2   6  -8 974.233 50.5296   6
  -8  -2  -6 1010.47 50.6090   6
   8  -2   6 999.663 50.4966   4
  -2  -6  -8 969.548 50.5606   3
   6  -8   2 1000.98 50.4668   4
   8   2  -6 982.443 50.3458   6
  -6  -8   2 969.036 48.0756   4
   8  -2  -6 953.871 48.4354   4
  -6   8  -2 968.232 48.0654   5
  -6   8  -2 975.066 48.3622   6
  -2   6  -8 967.370 48.4219   6
   8  -2  -6 955.208 48.2390   5
   6   8   2 932.072 48.5384   6
  -6  -8   2 1001.81 48.5188   6
  -8  -2   6 925.282 48.3814   6
  -8   2  -6 978.067 48.4690   3
  -8   2  -6 924.013 48.0290   5
  -8   2  -6 999.749 48.5055   6
   6  -8  -2 939.592 48.4311   3
  -2   6  -8 930.285 48.3496   5
   2  -6  -8 944.437 48.4217   5
   6  -8  -2 939.947 48.2864   4
   2  -6  -8 908.024 48.2874   3
   2   6   8 912.332 48.0779   4
  -2  -6   8 987.485 48.3436   4
  -2  -6   8 959.124 48.5139   6
   2   6   8 995.533 48.2508   6
   8   2   6 957.147 48.4634   4
   2   6   8 908.022 47.9951   4
   8   2   6 940.872 48.4428   6
   3  -6   8 32.7025 3.60204   4
   3   6  -8 34.4767 3.24987   6
  -3  -6  -8 40.3422 2.54570   6
  -3  -6  -8 39.4129 2.66601   6
  -8  -3  -6 33.8447 2.97364   5
  -8  -3  -6 40.7801 3.59279   6
   8   3  -6 39.2632 3.09100   6
   6  -8   3 39.8928 3.58355   4
  -6  -8  -3 38.3758 4.16483   6
   8  -3   6 44.3764 3.71509   4
   8   3  -6 42.6845 3.49059   5
  -6  -8  -3 43.3067 3.44900   3
  -8  -3  -6 46.5365 3.67092   3
  -3  -6  -8 37.5590 3.52314   3
   6   8  -3 52.7622 3.59301   5
   6   8  -3 43.3210 3.70597   6
  -8   3   6 40.5162 2.98241   6
   3   6  -8 42.6374 3.73356   5
  -3  -6  -8 43.8893 3.55918   5
  -6  -8   3 38.9113 3.64795   6
  -6   8  -3 40.8616 2.45471   5
  -6   8  -3 34.8962 3.15076   6
  -3   6  -8 39.2374 3.57492   6
  -3   6  -8 39.9356 3.11779   5
   6   8   3 40.1259 3.61641   6
   8  -3  -6 34.5014 3.63993   4
   8  -3  -6 41.8918 2.85331   5
  -8  -3   6 37.7135 2.04155   3
   3   6   8 35.4662 2.43136   4
   3   6   8 36.5205 2.95741   6
   6  -8  -3 35.7697 3.43664   3
  -6  -8   3 35.8911 2.68719   4
  -3  -6   8 39.5014 3.24187   4
  -3  -6   8 34.3280 3.53403   6
  -6  -8   3 41.4730 2.69280   3
   3  -6  -8 31.3516 3.00826   3
   3  -6  -8 31.7584 3.29963   5
   6  -8  -3 34.3080 3.22751   4
  -8   3  -6 45.9264 3.55841   6
   8   3   6 32.3777 2.69539   4
  -3   6  -8 38.6478 2.93961   3
  -8   3  -6 38.5670 3.40045   3
  -8   3  -6 36.6501 2.30824   5
   3   6   8 30.9651 2.35932   4
  -3   6  -8 33.6706 3.17901   6
  -8  -3   6 32.4995 3.28712   6
  -8   4   6 444.437 23.4506   6
   6   8  -4 456.823 23.9061   5
   8  -4   6 467.657 23.8905   4
   6  -8   4 482.306 23.8966   4
   6   8  -4 482.894 24.0547   6
  -8  -4  -6 481.931 23.9610   6
   4  -6   8 439.938 23.8779   4
   4   6  -8 447.269 23.9405   5
   4   6  -8 467.919 23.8607   6
  -8  -4  -6 467.049 23.9016   3
  -6  -8  -4 457.410 23.8682   3
   8   4  -6 441.396 23.8405   5
   8   4  -6 479.491 23.8371   6
  -4  -6  -8 472.895 23.6058   6
  -4  -6  -8 448.395 23.9062   3
  -4  -6  -8 452.093 23.8853   5
  -6  -8   4 455.193 22.8408   3
  -6  -8   4 468.339 23.3453   6
  -8   4  -6 459.276 22.7387   5
  -4  -6   8 477.148 23.3707   6
  -6   8  -4 451.416 22.8311   5
  -4   6  -8 425.553 23.0683   3
  -4   6  -8 434.662 23.0311   5
  -4   6  -8 475.378 23.2684   6
  -4   6  -8 436.740 23.3183   6
  -8   4  -6 468.870 23.2868   6
   4  -6  -8 427.781 23.0285   3
   4  -6  -8 460.619 23.2211   5
  -6   8  -4 460.802 23.2294   6
  -8   4  -6 454.223 23.2709   3
  -4  -6   8 466.324 23.0988   4
  -8  -4   6 449.642 22.6053   3
  -8  -4   6 457.988 23.2862   6
   4   6   8 427.028 22.7224   4
   4   6   8 447.645 23.1031   6
   6  -8  -4 423.092 23.1775   3
   6  -8  -4 435.959 23.0577   4
   8   4   6 436.807 23.2425   6
   6   8   4 439.669 23.2867   6
   8  -4  -6 433.257 23.2459   4
   8  -4  -6 450.808 22.9575   5
   8   4   6 443.712 22.8292   4
  -5  -6  -8 72.0412 4.99442   5
   6   8  -5 75.2436 5.06813   5
   6   8  -5 74.2660 5.08711   6
   8   5  -6 77.9649 5.35410   6
   8  -5   6 73.0154 5.25884   4
  -8  -5  -6 69.4467 4.95958   6
   8   5  -6 74.5179 5.01211   5
   5  -6   8 68.8982 5.06981   4
  -6  -8  -5 74.5991 4.77824   6
   6  -8   5 75.4453 5.20308   4
  -5  -6  -8 74.6140 4.58772   6
  -6  -8  -5 75.0845 5.06865   3
  -8   5   6 72.5592 4.15866   6
  -5  -6  -8 76.6044 5.12279   3
   5   6  -8 76.8137 4.93933   6
  -8  -5  -6 74.9849 4.97777   3
   5   6  -8 73.6948 5.19696   5
   8  -5  -6 76.7413 4.48687   5
  -8   5  -6 76.9235 5.02685   6
  -6  -8   5 74.4918 4.55617   4
   5   6   8 70.8337 4.10853   4
   6  -8  -5 75.8196 4.94376   4
   6   8   5 66.5590 4.92706   6
  -5   6  -8 68.6059 4.72980   3
   8  -5  -6 74.1654 5.21584   4
  -5   6  -8 75.9000 4.93972   6
  -5   6  -8 69.2592 5.06174   6
   5  -6  -8 67.3048 4.60111   3
   5  -6  -8 74.7166 4.92727   5
   8  -5  -6 78.3943 4.71180   3
  -8   5  -6 77.1008 4.05972   5
   8   5   6 70.0943 4.94859   6
  -5  -6   8 69.0664 4.77684   4
  -8   5  -6 75.0539 4.98316   3
  -8  -5   6 75.0993 5.10647   6
   8   5   6 76.9077 4.22893   4
  -6   8  -5 73.7431 4.88625   6
  -6  -8   5 74.8393 5.28183   6
  -8  -5   6 80.0169 3.98031   3
  -5  -6   8 70.0363 5.20612   6
  -5   6  -8 78.0652 4.58593   5
   6  -8  -5 74.0108 4.56774   5
  -6  -8   5 74.1139 4.14732   3
  -6   8  -5 73.4379 4.28597   5
   6  -8  -5 74.0830 4.96900   3
   5   6   8 74.1774 4.76560   6
   6  -8   6 213.821 11.9908   4
   8  -6   6 219.867 12.0276   4
   6   8  -6 218.639 12.0321   5
   6   8  -6 222.330 12.0217   6
   6   6  -8 216.789 12.0587   5
  -8  -6  -6 206.814 11.8688   3
   6  -6   8 209.129 11.9863   4
  -8  -6  -6 230.700 11.9287   6
  -6  -6  -8 216.241 11.9820   3
  -6  -6  -8 212.663 11.8772   5
  -6  -6  -8 215.590 11.6912   6
   8   6  -6 227.053 12.0187   6
  -8   6   6 217.788 11.2450   6
  -6  -8  -6 220.586 11.7347   6
   6   6  -8 240.194 11.9398   6
  -6  -8  -6 223.411 11.9981   3
   8   6  -6 210.376 11.9293   5
  -6  -8   6 230.930 12.3410   3
  -6  -8   6 255.500 13.1985   6
  -8  -6   6 247.954 13.1406   6
  -8   6  -6 239.090 12.3470   5
  -6  -6   8 240.463 12.8050   4
  -6  -8   6 248.285 12.7283   4
   6   8   6 235.654 12.9983   6
  -6   6  -8 246.394 13.0996   6
  -6   8  -6 246.844 12.5540   5
  -6   8  -6 254.067 12.9981   6
  -6   8  -6 246.315 13.0526   6
   6  -6  -8 221.674 12.9267   4
   6  -8  -6 228.301 12.8727   3
  -8   6  -6 239.581 12.9794   3
  -8  -6   6 244.606 12.2549   3
   8  -6  -6 243.985 12.8133   3
   8  -6  -6 239.006 13.0775   4
   8  -6  -6 241.010 12.6394   5
  -6   6  -8 218.970 12.8675   3
   6  -6  -8 252.857 12.9029   5
  -6   6  -8 248.136 12.6184   5
   6   6   8 236.608 12.3794   4
   6   6   8 242.537 12.9240   6
  -8   6  -6 248.281 13.0235   6
   8   6   6 238.895 12.3659   4
   6  -8  -6 241.121 12.9344   4
   6  -8  -6 242.593 12.7769   5
   8   6   6 244.373 13.0663   6
   6  -6  -8 234.415 12.7390   3
  -6   6  -8 236.463 12.9582   6
  -7  -6  -8 30.2064 3.03252   6
  -8  -7  -6 36.4622 3.39749   3
  -8  -7  -6 26.7381 1.78722   4
   8  -7   6 31.5017 3.37308   4
   7  -6   8 26.1627 3.26229   4
  -6  -8  -7 26.0751 3.01555   3
  -6  -8  -7 27.3802 2.87618   6
   6   8  -7 25.0622 3.02979   5
  -8  -7  -6 29.5286 3.24656   6
  -8   7   6 27.5133 1.97066   6
   6  -8   7 22.1496 2.90379   4
  -7  -6  -8 24.8073 2.89267   3
  -7  -6  -8 28.2024 2.93195   5
   7   6  -8 29.0833 3.12997   5
   7   6  -8 32.2559 3.28431   6
   6   8  -7 29.2822 3.34433   6
   8   7  -6 32.3582 3.48262   6
   8   7  -6 33.9026 3.58224   5
  -7   6   8 28.1610 1.78492   6
   7  -6  -8 33.4008 3.37554   4
   7  -6  -8 32.9961 3.03072   3
  -8   7  -6 32.3356 2.17634   5
  -8   7  -6 35.5611 3.48747   6
  -7   6  -8 35.5896 3.53845   3
   6   8   7 34.4305 3.37983   6
  -7   6  -8 26.0399 3.30063   6
   6  -8  -7 26.8235 3.17685   5
   7   6   8 30.2210 2.29266   4
   7   6   8 27.7935 3.29419   6
   8  -7  -6 35.0155 3.28938   3
   8  -7  -6 30.0458 3.29588   4
   8  -7  -6 32.6008 2.85640   5
   7  -6  -8 33.0378 3.24914   5
  -7   6  -8 33.2815 2.55840   5
  -7  -6   8 32.2146 3.89028   6
  -7  -6   8 35.2718 3.28619   4
  -8   7  -6 39.7076 3.63101   3
   8   7   6 28.6383 2.09969   4
   8   7   6 29.3896 3.48394   6
  -6   8  -7 36.4210 2.68945   5
  -6   8  -7 28.4496 3.33683   6
   6  -8  -7 38.1655 3.74633   4
  -7   6  -8 32.2628 3.69761   6
   6  -8  -7 29.4029 3.32461   3
  -8   7  -6 27.7258 3.48393   6
  -8  -7   6 32.5580 2.00179   3
  -8  -7   6 27.8954 3.08868   6
  -6  -8   7 34.2937 3.89653   6
  -6  -8   7 32.3304 2.01238   3
  -6  -8   7 36.5871 3.24878   4
  -7  -8   0 104.649 5.39490   4
  -7  -8   0 102.862 5.89534   3
   0  -7   8 114.129 6.45833   6
   0   7  -8 96.0572 6.18633   5
   0   7  -8 113.669 6.15480   6
  -7  -8   0 117.358 6.33300   6
   8   0  -7 93.5365 6.04769   5
   0  -7  -8 93.2155 6.10809   3
   0  -7   8 104.554 6.14918   4
  -8   0  -7 95.8527 6.26973   3
  -8   0  -7 108.552 5.65475   5
  -8   0  -7 90.2134 6.24361   6
   7   8   0 94.8796 5.97858   5
   0   7   8 109.495 5.51707   4
   0   7   8 93.6580 5.59834   6
  -7   8   0 93.3398 5.41177   5
  -8   0   7 101.549 5.84500   6
   8   0   7 93.5721 6.12416   6
   7   8   0 97.8561 6.38084   6
   0  -7  -8 107.127 6.30346   5
   7  -8   0 106.007 6.05832   4
   8   0   7 112.175 6.02387   4
   1  -7   8 87.6443 5.97379   4
   8   1  -7 103.516 6.06781   5
  -8  -1  -7 115.467 6.19830   3
  -8  -1  -7 89.4865 5.53153   5
   7   8  -1 109.604 5.98179   5
   1  -7   8 91.8371 6.27112   6
  -7  -8  -1 97.5373 5.81498   3
  -7  -8  -1 96.6018 6.07152   6
  -7   8   1 103.267 5.30237   5
  -1  -7  -8 96.3978 6.03284   3
  -1  -7  -8 101.188 6.12377   5
   1   7  -8 101.707 6.09716   5
   1   7  -8 84.6358 5.86100   6
  -1   7   8 110.048 5.39255   6
   7  -8   1 90.5697 5.88303   4
  -8   1   7 104.282 5.64243   6
   7   8  -1 97.3788 6.25811   6
   8   1  -7 92.6636 5.28649   6
   8  -1   7 88.6067 5.91678   4
   8  -1   7 107.429 6.19635   6
  -8  -1  -7 98.5323 6.09570   6
  -8   1  -7 115.832 6.46447   3
   8   1   7 92.1075 5.98473   4
   1   7   8 97.4492 5.48709   4
   7   8   1 101.780 6.03412   5
  -8   1  -7 115.022 6.35824   6
  -1  -7   8 93.7695 6.14150   4
  -1  -7   8 94.4238 6.39653   6
  -7  -8   1 93.9487 6.29227   6
   1   7   8 105.236 5.61636   4
   1   7   8 109.264 5.80154   6
   8  -1  -7 111.374 6.11214   5
   7  -8  -1 105.259 6.37300   3
   7  -8  -1 95.1679 6.06572   4
  -1   7  -8 110.546 6.27143   5
   1  -7  -8 93.7263 6.09443   3
   1  -7  -8 94.4488 6.30771   5
   8   1   7 106.238 6.25499   6
  -8  -1   7 105.287 5.31623   3
  -8  -1   7 104.415 6.03645   6
  -7   8  -1 112.093 5.49785   5
  -7  -8   1 105.792 5.90850   3
   8  -1  -7 99.7991 6.41506   4
  -8   2   7 77.1940 4.83210   6
  -7  -8  -2 89.2768 5.25605   3
  -7  -8  -2 92.5280 4.40593   4
  -7  -8  -2 97.4543 5.44423   6
  -2   7   8 75.6164 4.56636   6
  -8  -2  -7 87.8425 4.95909   5
  -8  -2  -7 86.4543 5.51779   3
   8  -2   7 92.0773 5.45485   4
  -2  -7  -8 82.2821 5.41621   5
   7   8  -2 72.9230 5.30547   5
   7   8  -2 82.1617 5.58809   6
   2  -7   8 92.4628 5.55279   4
   2   7  -8 71.9572 5.42926   5
   2   7  -8 91.2419 5.37142   6
  -8  -2  -7 84.0189 5.40674   6
  -2  -7  -8 83.3282 5.44774   3
   8   2  -7 75.1650 5.39939   5
   8   2  -7 76.9859 4.82322   6
   7  -8   2 91.7059 5.43841   4
  -7   8  -2 73.2348 4.36432   5
  -8  -2   7 81.1966 5.05356   6
   7  -8  -2 67.1276 5.19617   3
   7  -8  -2 82.0350 5.12273   4
   8  -2  -7 71.7216 4.92077   5
   7   8   2 74.7878 5.44948   6
   2   7   8 86.3590 4.34955   4
   2   7   8 77.1714 4.39700   4
   2   7   8 72.0173 4.77473   6
  -7  -8   2 88.6045 5.39385   6
  -8   2  -7 77.5077 5.34570   3
   2  -7  -8 79.7230 5.04375   3
  -8   2  -7 71.5301 5.28762   6
   2  -7  -8 92.4285 5.32176   5
  -8   2  -7 85.9094 4.52465   5
  -2  -7   8 87.3926 5.19279   4
  -7  -8   2 84.2932 4.76632   3
  -2  -7   8 84.1615 5.44927   6
  -2   7  -8 91.5583 5.18242   6
   8   2   7 69.4652 5.16762   6
   8   2   7 87.3609 4.85678   4
   7   8   2 83.5634 5.05174   5
   8  -2  -7 86.0492 5.55997   4
  -7  -8  -3 15.4348 2.26890   3
   8   3  -7 16.7279 2.51214   5
  -8  -3  -7 19.0940 2.31270   6
  -7  -8  -3 18.4973 2.09764   6
   7   8  -3 18.8428 2.43693   6
  -3  -7  -8 18.3380 2.66075   3
   3   7  -8 18.2213 2.70022   5
   3   7  -8 13.5371 1.93491   6
  -3  -7  -8 14.6314 2.43104   5
  -3  -7  -8 16.8452 1.46005   6
  -3  -7  -8 15.3546 1.60477   6
   7  -8   3 16.8452 2.22680   4
  -8  -3  -7 20.8696 2.75075   3
  -8  -3  -7 20.8351 2.06040   5
  -3   7   8 15.2783 1.40548   6
  -8   3   7 16.8440 1.93602   6
   3  -7   8 12.8140 2.37346   4
   8  -3   7 18.2541 2.43806   4
   7   8  -3 15.0839 2.34085   5
  -7  -8  -3 15.3175 1.01632   4
  -7   8  -3 17.4452 2.09649   6
  -3  -7   8 14.1620 2.02708   4
  -3  -7   8 13.2579 2.07853   6
  -3   7  -8 15.5781 2.18315   5
   3  -7  -8 17.5343 2.15643   3
   3  -7  -8 13.6643 2.33621   5
  -7   8  -3 14.4025 1.48554   5
  -3   7  -8 15.0546 1.83428   6
  -8   3  -7 16.7506 2.45858   3
  -8   3  -7 17.0399 1.48443   5
  -8   3  -7 16.5802 2.34853   6
   8   3   7 16.7441 1.86712   4
  -7  -8   3 19.0506 1.97410   3
  -7  -8   3 18.5569 1.72690   4
  -7  -8   3 13.7244 2.01117   6
   7  -8  -3 14.0223 2.26569   3
   7  -8  -3 14.0063 2.19953   4
   8  -3  -7 14.7904 2.36972   4
   8  -3  -7 15.2558 1.96694   5
   7   8   3 10.6800 2.11935   6
   3   7   8 15.1810 1.52818   4
   3   7   8 16.9611 1.48008   4
  -8   4   7 12.9354 1.38674   6
   7  -8   4 12.9857 2.41303   4
   8   4  -7 11.1517 2.30120   5
   8   4  -7 15.1135 1.91093   6
  -8  -4  -7 15.7209 2.20310   6
  -7  -8  -4 17.2413 2.51836   3
  -7  -8  -4 12.3421 1.87696   6
   8  -4   7 16.9075 2.49148   4
   7   8  -4 18.3536 2.65395   5
   7   8  -4 12.9059 2.27893   6
  -4  -7  -8 20.4558 2.76711   3
  -4  -7  -8 15.3529 2.54015   5
  -8  -4  -7 17.5106 2.56340   3
  -8  -4  -7 15.3460 2.00230   5
   4   7  -8 13.0779 2.67281   5
   4   7  -8 16.6920 2.18730   6
   4  -7   8 14.5792 2.59327   4
   8  -4  -7 15.6981 2.67397   4
   4  -7  -8 13.8136 2.26539   5
  -4   7  -8 15.0242 2.38089   6
  -4   7  -8 19.1480 2.20536   6
   8   4   7 14.4111 2.06249   6
   4   7   8 14.0527 1.34741   4
   4   7   8 13.0826 1.82037   6
   7  -8  -4 16.6519 2.48952   3
   7  -8  -4 13.8865 2.16379   4
  -4   7  -8 13.3306 2.10121   3
  -4   7  -8 14.0609 2.01934   5
   8   4   7 14.0206 1.56249   4
  -8   4  -7 10.8187 2.24385   3
  -8   4  -7 14.9227 1.38255   5
  -8   4  -7 8.91304 1.91229   6
   7   8   4 11.1377 1.95670   6
   4  -7  -8 16.3306 2.11858   3
   8  -4  -7 17.6635 2.02780   5
  -4  -7   8 17.7547 2.40127   6
  -4  -7   8 19.4105 2.32726   4
  -8  -4   7 16.2361 2.24641   6
  -7   8  -4 13.1358 1.32119   5
  -7   8  -4 9.83441 1.73006   6
  -7  -8   4 15.9448 1.53550   3
  -7  -8   4 16.0151 1.75539   4
  -5  -7  -8 2.72184 1.31639   6
   8   5  -7 1.64191 2.17930   5
   8  -5   7 3.44331 2.27761   4
  -8  -5  -7 2.52806 2.12431   3
  -8  -5  -7 3.62915 1.73603   6
   7   8  -5 5.49039 2.19374   5
   7   8  -5 3.48290 1.88117   6
  -5  -7  -8 2.73415 2.04314   5
   7  -8   5 2.60863 2.44466   4
   5  -7   8 1.85251 2.06521   4
  -8   5   7 4.04395 0.96376   6
  -7  -8  -5 3.07179 2.07161   3
  -5  -7  -8 5.34114 2.27211   3
   8   5  -7 4.93336 1.70613   6
   5   7  -8 2.22283 2.26298   5
  -8   5  -7 6.67370 2.38515   3
  -7  -8   5 3.81224 1.51669   4
  -5   7  -8 2.88189 1.79376   6
  -8  -5   7 3.06674 1.89789   6
   5  -7  -8 3.29058 1.66151   3
   5  -7  -8 3.38492 1.96215   5
   8   5   7 2.80056 1.51455   6
  -8   5  -7 2.45909 1.81133   6
  -7  -8   5 3.47107 0.97611   3
   8   5   7 2.38321 1.12138   4
  -7  -8   5 3.55752 2.10203   6
   5   7   8 3.02906 0.80068   4
   5   7   8 3.76694 1.57295   6
   7  -8  -5 4.19044 2.03866   3
   7  -8  -5 1.61945 1.98817   4
   7  -8  -5 4.58149 1.53845   5
  -5  -7   8 4.69443 2.20862   6
   7   8   5 6.01185 1.92857   6
   8  -5  -7 6.36916 1.62255   3
   8  -5  -7 3.27984 2.57296   4
  -7   8  -5 5.33906 1.09975   5
  -7   8  -5 6.30140 1.73620   6
  -7   8  -5 3.61165 1.74509   6
  -5   7  -8 3.13388 1.73877   3
  -5   7  -8 3.59121 1.54050   5
  -5   7  -8 3.79688 1.52155   6
   8  -5  -7 6.31019 1.66691   5
  -5  -7   8 4.11583 1.84865   4
   7   8  -6 28.0322 3.27782   5
   7  -8   6 39.4626 4.04233   4
   8  -6   7 25.6594 3.13662   4
   8   6  -7 27.4628 3.30141   5
   8   6  -7 28.4273 3.33724   6
  -8  -6  -7 39.0277 3.88078   6
  -6  -7  -8 33.5104 3.27752   5
  -6  -7  -8 32.5230 2.88978   6
   6   7  -8 27.0932 3.35441   5
   6   7  -8 31.5214 3.32607   6
  -8   6   7 24.8633 2.01418   6
  -7  -8  -6 36.0487 3.41391   3
  -7  -8  -6 31.3565 3.16130   6
   6  -7   8 24.2850 2.97941   4
  -6  -7  -8 25.2135 3.10779   3
  -7   8  -6 32.7239 2.34698   5
  -7   8  -6 39.5097 3.37119   6
  -7   8  -6 31.6423 3.48644   6
   8  -6  -7 29.5232 2.91510   5
  -8  -6   7 30.8952 3.70515   6
  -7  -8   6 30.3372 2.01916   3
  -6  -7   8 34.5202 3.22141   4
  -6   7  -8 22.5348 2.72020   3
  -6   7  -8 27.8265 2.66921   5
  -6   7  -8 29.3440 3.26558   6
  -6   7  -8 29.1042 3.58759   6
   6  -7  -8 27.8496 3.03284   3
   6  -7  -8 26.6046 2.92399   4
   6  -7  -8 29.5712 3.30194   5
  -8   6  -7 30.9509 3.34489   6
  -8   6  -7 23.8570 2.82241   6
  -7  -8   6 32.5723 2.94764   4
  -7  -8   6 33.0324 3.94181   6
   6   7   8 30.9014 1.98295   4
   6   7   8 24.2494 3.15279   6
   7  -8  -6 29.6103 3.39453   3
   7  -8  -6 29.4138 3.02283   4
   7  -8  -6 27.6643 2.91124   5
  -8   6  -7 27.5312 3.06464   3
  -8   6  -7 30.2062 2.16457   5
   8   6   7 30.6259 3.36599   6
   8  -6  -7 31.4948 2.99300   3
   8  -6  -7 29.0805 3.06625   4
  -8  -7  -7 54.1320 4.63623   3
  -8  -7  -7 50.2449 3.11800   4
   8   7  -7 59.8160 4.73419   5
   8   7  -7 56.3802 4.51181   6
   7  -8   7 56.0711 4.95836   4
   7   8  -7 53.9224 4.72587   5
   7   8  -7 60.6544 4.63797   6
  -8   7   7 52.3637 3.17096   6
  -7  -8  -7 61.1972 4.74852   3
  -7  -8  -7 54.0697 4.10684   6
   7   7  -8 57.5734 4.82232   5
   7  -7   8 65.2753 5.10582   4
  -7  -7  -8 64.0418 4.76073   3
  -7  -7  -8 62.3496 4.12930   6
   7   7  -8 60.7674 4.50961   6
   8  -7   7 50.1478 4.92288   4
  -7   7  -8 65.1077 3.89204   5
  -7   7  -8 58.9420 4.57070   6
  -7   7  -8 60.9480 4.84909   6
  -7  -8   7 64.5898 3.35999   3
  -7   8  -7 61.3588 3.83777   5
  -7   8  -7 59.9911 4.58123   6
  -7   8  -7 53.3407 4.75334   6
   7  -8  -7 62.2579 4.55506   3
   7  -8  -7 65.1133 4.96247   4
   7  -8  -7 56.8395 4.29735   5
  -7  -8   7 62.6076 4.37100   4
   7  -7  -8 59.2659 4.34874   3
   7  -7  -8 55.8649 4.95143   4
   7  -7  -8 61.9893 4.45282   5
  -8   7  -7 68.9256 4.65223   6
  -8   7  -7 58.1421 5.26768   6
  -7  -8   7 65.0594 5.58700   6
  -7   7  -8 58.8951 4.66465   3
   7   7   8 64.1144 3.48164   4
   7   7   8 62.3210 4.55331   6
  -8   7  -7 63.3069 4.72130   3
  -8   7  -7 66.2927 3.66467   5
   7   8   7 54.8624 4.59212   6
   8  -7  -7 63.8313 4.43310   3
   8  -7  -7 58.3021 5.05694   4
   8  -7  -7 64.2797 4.23923   5
  -7  -7   8 60.8820 4.37929   4
  -7  -7   8 58.3021 5.04619   6
  -8  -7   7 60.2789 3.22643   3
  -8  -7   7 60.9646 5.05886   6
   8   7   7 62.6976 3.48497   4
   8   7   7 58.0913 4.62994   6
  -8  -8   0 238.074 13.0054   3
  -8  -8   0 262.523 13.3638   6
  -8   0  -8 244.048 13.3971   3
  -8   0  -8 248.549 12.8788   5
  -8   0  -8 258.338 13.3770   6
  -8   0   8 257.053 13.0198   6
  -8   8   0 250.573 12.5888   5
  -8   8   0 243.150 12.9300   6
   0  -8  -8 220.063 13.2061   3
   0  -8  -8 245.173 13.3014   5
   0  -8   8 241.788 13.2369   4
   0  -8   8 264.749 13.5097   6
   0   8  -8 237.060 13.2409   5
   0   8  -8 241.860 13.1975   6
   0   8   8 236.403 12.6536   4
   0   8   8 256.223 12.8486   6
   8  -8   0 240.976 13.1673   4
   8   0  -8 254.442 13.2924   5
   8   0   8 229.628 13.0557   4
   8   0   8 261.591 13.3312   6
   8   8   0 245.813 13.1346   5
   8   8   0 253.587 13.4789   6
  -8  -8  -1 67.3582 4.47482   3
  -8  -8  -1 68.9755 3.75876   4
  -8  -8  -1 75.1537 4.84804   6
  -8  -1  -8 68.5761 4.97738   3
  -8  -1  -8 65.8916 4.21833   5
  -8  -1  -8 69.3263 4.83438   6
   8  -1   8 68.6120 4.70062   4
   8  -1   8 75.8380 4.93327   6
   8   1  -8 70.5422 4.92430   5
   8   1  -8 63.7730 3.68374   6
  -8   1   8 59.8962 4.21192   6
   1   8  -8 71.6455 4.70746   6
   8   8  -1 69.2824 4.64185   5
  -8   8   1 70.5117 3.75000   5
  -1  -8  -8 60.6372 4.84267   3
  -1  -8  -8 67.2265 4.93525   5
   1   8  -8 72.4252 4.97615   5
   1  -8   8 68.6186 5.03832   6
   8  -8   1 64.1326 4.68815   4
   8   8  -1 71.7603 5.08986   6
  -1   8   8 69.2848 4.03449   6
   1  -8   8 63.3509 4.82946   4
  -1   8  -8 53.5237 4.20715   6
   1  -8  -8 54.0104 4.23560   3
   1  -8  -8 51.9016 4.35526   5
  -8  -8   1 58.8780 3.83777   3
  -1  -8   8 59.8603 4.23376   4
  -1  -8   8 60.9618 4.58997   6
   1   8   8 56.3549 3.20719   4
   1   8   8 53.4182 3.18853   4
   1   8   8 56.6786 3.66130   6
   8  -8  -1 58.9514 4.24570   4
   8  -1  -8 57.3571 4.18881   5
  -8  -1   8 59.2528 3.98366   6
  -8   1  -8 57.7038 4.42044   3
  -8   1  -8 53.3336 3.53608   5
  -8   1  -8 61.2059 4.51175   6
   8   1   8 56.0492 4.02330   4
   8   1   8 59.7596 4.27321   6
  -8   8  -1 58.1535 3.12157   5
  -8   8  -1 52.4948 3.84674   6
  -1   8  -8 54.3280 4.20748   5
   8   8   1 59.5132 4.06767   5
   8   8   1 54.2029 4.51236   6
  -8  -8  -2 246.730 13.5579   3
  -8  -8  -2 267.105 13.7748   6
  -2   8   8 256.292 13.1268   6
  -8  -2  -8 258.072 13.8187   3
  -8  -2  -8 254.045 13.3972   5
  -8  -2  -8 258.180 13.7141   6
   8  -2   8 243.321 13.6453   4
   8   2  -8 254.285 13.7924   5
   8   2  -8 240.532 13.3875   6
   2  -8   8 246.143 13.7245   4
  -8   2   8 261.663 13.3088   6
   8   8  -2 262.700 13.6726   5
   8   8  -2 267.261 13.9319   6
   8  -8   2 264.203 13.6882   4
   2   8  -8 253.478 13.8003   5
  -2  -8  -8 257.046 13.7852   3
  -2  -8  -8 246.813 13.7561   5
   2   8  -8 264.833 13.7192   6
  -2   8  -8 240.996 12.6841   6
  -8   8  -2 238.119 12.5015   6
   2  -8  -8 221.008 12.6041   3
   2  -8  -8 218.239 12.6687   5
  -2  -8   8 239.614 12.8609   6
  -8   2  -8 235.364 12.2203   5
  -8   2  -8 242.480 12.8442   6
  -8  -8   2 234.655 12.3334   3
  -2  -8   8 240.715 12.6393   4
   2   8   8 233.986 11.9858   4
   2   8   8 233.757 12.3983   6
   8  -8  -2 237.716 12.6118   4
  -2   8  -8 235.091 12.6130   5
   8  -2  -8 238.944 12.5980   5
  -8  -2   8 232.604 12.5620   6
  -8   2  -8 229.027 12.7727   3
   8   2   8 229.931 12.3966   4
   8   2   8 248.883 12.7877   6
  -8  -8   2 240.160 12.8062   6
  -8   8  -2 234.127 11.9841   5
   8   8   2 241.495 12.5549   5
   8   8   2 231.447 12.8544   6
  -8  -8  -3 22.3784 2.58917   3
  -8  -8  -3 13.7904 1.21825   4
  -8  -8  -3 19.1243 2.35821   6
   8   3  -8 16.2171 1.78111   6
  -3   8   8 16.0746 1.54077   6
  -8  -3  -8 19.7201 2.83333   3
  -8  -3  -8 16.9088 2.07449   5
  -8  -3  -8 17.1062 2.31010   6
   3   8  -8 13.7725 2.53988   5
   8  -3   8 10.8864 2.27849   4
   8   3  -8 18.1216 2.66116   5
  -8   3   8 14.9638 1.54223   6
   8   8  -3 19.3299 2.59213   5
   8   8  -3 17.1582 2.43337   6
   8  -8   3 16.8689 2.51068   4
  -3  -8  -8 18.0431 2.83460   3
  -3  -8  -8 10.9680 2.44635   5
  -3  -8  -8 15.6320 1.26006   6
  -3  -8  -8 14.8758 1.33153   6
   3   8  -8 15.9465 2.18778   6
   3  -8   8 15.3269 2.63122   4
  -3   8  -8 20.7407 2.25730   6
  -3   8  -8 16.5693 2.19352   5
  -8  -8   3 20.1242 1.86016   3
   3  -8  -8 17.1482 2.38250   3
   3  -8  -8 22.1260 2.80333   5
  -8   3  -8 15.3041 2.30591   6
  -3  -8   8 19.3036 2.30582   4
  -8  -8   3 19.7839 2.41154   6
   3   8   8 17.4304 1.34203   4
   3   8   8 17.7894 1.33363   4
   3   8   8 16.2161 1.90788   6
   8  -8  -3 19.0373 2.57383   3
   8  -8  -3 16.6442 2.32055   4
  -3  -8   8 21.7479 2.66623   6
   8  -3  -8 13.8373 2.47929   4
   8  -3  -8 16.4821 2.14776   5
  -8  -3   8 15.9822 2.20827   6
  -8   3  -8 16.8149 2.50098   3
  -8   3  -8 18.2098 1.89740   5
   8   3   8 21.4728 2.03409   4
  -8   8  -3 16.7779 1.36983   5
  -8   8  -3 16.0902 2.08470   6
   8   8   3 12.6417 2.11029   6
  -8  -8  -4 256.103 13.9186   3
  -8  -8  -4 231.569 13.1348   4
  -8  -8  -4 263.469 13.9409   6
   8   8  -4 257.886 13.9625   5
   8   8  -4 261.998 14.1132   6
  -8  -4  -8 263.382 14.0470   3
  -8  -4  -8 266.615 13.7813   5
  -8  -4  -8 257.082 13.9447   6
   8  -4   8 260.273 13.9986   4
   8   4  -8 263.650 14.0971   5
   8   4  -8 275.297 13.8094   6
   4  -8   8 254.632 14.0599   4
  -8   4   8 270.989 13.4015   6
  -4  -8  -8 252.453 14.0755   3
  -4  -8  -8 253.709 14.0400   5
   4   8  -8 264.031 14.0997   5
   4   8  -8 265.708 13.9857   6
  -4   8   8 262.971 13.1840   6
   8  -8   4 260.348 13.9827   4
  -4  -8   8 252.487 13.4975   6
  -4   8  -8 247.595 13.2707   6
  -8   8  -4 249.793 12.6089   5
  -4   8  -8 247.187 13.0909   5
   4  -8  -8 236.834 13.1527   3
   4  -8  -8 252.632 13.3180   5
  -8   4  -8 240.694 13.3397   3
  -8   4  -8 253.256 12.7619   5
  -8   8  -4 251.603 13.2785   6
  -8   8  -4 233.258 13.1692   6
  -4  -8   8 260.430 13.1911   4
   4   8   8 235.809 12.4863   4
   4   8   8 248.918 12.5010   4
   4   8   8 239.439 13.1179   6
   8  -8  -4 245.069 13.3077   3
   8  -8  -4 255.063 13.2645   4
  -8   4  -8 247.099 13.3885   6
   8  -4  -8 243.728 13.4230   4
   8  -4  -8 243.791 13.1061   5
  -8  -4   8 248.425 13.3131   6
   8   4   8 241.644 13.2835   6
  -8  -8   4 260.493 12.8184   3
  -8  -8   4 244.040 13.4292   6
   8   8   4 245.549 14.1935   6
  -8  -8  -5 6.56423 2.28887   3
  -8  -8  -5 7.94851 0.79068   4
  -8  -8  -5 6.31309 1.74220   6
  -5  -8  -8 7.98623 1.47513   6
  -8  -5  -8 8.11136 2.39173   3
  -8  -5  -8 6.68932 1.94061   5
  -8  -5  -8 7.28370 1.96589   6
   5   8  -8 9.80184 1.99196   6
   8  -5   8 3.54042 2.36426   4
   8   5  -8 5.31511 2.48651   5
   8   5  -8 8.39375 1.77496   6
   8  -8   5 5.20039 2.23113   4
  -8   5   8 10.8860 1.19345   6
   8   8  -5 4.82499 2.25934   5
   8   8  -5 11.3460 2.76433   6
   5   8  -8 6.27217 2.52567   5
  -5  -8  -8 10.0886 2.56856   3
  -5  -8  -8 6.87567 2.35734   5
   5  -8   8 5.42039 2.28611   4
  -5  -8   8 7.13327 2.23730   6
  -8  -8   5 7.18695 1.22605   3
  -5   8  -8 5.79545 1.77281   5
  -5   8  -8 9.39167 1.96988   6
  -5   8  -8 5.13970 2.18989   6
   5  -8  -8 6.60277 2.05962   3
   5  -8  -8 8.95908 2.08575   4
   5  -8  -8 10.4444 2.40648   5
  -8  -8   5 8.26782 2.31646   6
  -8   5  -8 6.13759 1.90068   6
  -8   8  -5 7.54583 1.83639   6
  -8   8  -5 9.45385 2.00854   6
   5   8   8 7.46808 0.65852   4
   5   8   8 8.03926 0.72164   4
   5   8   8 5.10938 1.62602   6
   8  -8  -5 6.66391 2.16215   3
   8  -8  -5 5.73823 2.17481   4
   8  -8  -5 8.16901 1.57261   5
  -8   5  -8 5.57934 1.76908   6
   8  -5  -8 7.07949 1.66586   3
   8  -5  -8 8.51826 2.68889   4
   8  -5  -8 8.66353 1.93694   5
  -8  -5   8 7.15771 2.09706   6
  -8   5  -8 8.41069 2.42013   3
  -8   5  -8 6.56519 1.24540   5
   8   5   8 8.17057 1.35883   4
   8   5   8 3.82695 1.66413   6
  -5  -8   8 6.48990 2.02382   4
  -8   8  -5 8.51304 1.10230   5
   8   8   5 6.91118 2.06334   6
  -8  -8  -6 261.894 14.1060   3
   8   6  -8 265.995 14.1516   5
  -8   8   6 248.797 13.2716   6
  -8  -6  -8 258.057 14.1247   3
   8   8  -6 261.957 14.0797   5
   8   8  -6 276.208 14.1977   6
   6   8  -8 254.905 14.2440   5
   6   8  -8 283.058 14.1295   6
   8  -6   8 243.386 14.1480   4
  -8   6   8 248.153 13.2580   6
   8  -8   6 267.923 14.2228   4
   6  -8   8 257.414 14.2198   4
  -6  -8  -8 255.423 14.1658   3
  -6  -8  -8 261.679 13.7296   6
  -8  -8   6 294.323 14.7417   4
  -6  -8   8 291.154 14.8473   4
  -6  -8   8 272.136 16.7428   6
  -6   8  -8 281.082 15.0180   3
  -6   8  -8 279.122 14.6605   5
  -6   8  -8 271.442 15.0294   6
  -6   8  -8 276.570 15.1530   6
   6  -8  -8 274.596 14.8951   3
   6  -8  -8 278.522 15.0024   4
   6  -8  -8 286.430 14.9527   5
  -8  -8   6 285.167 15.2976   6
  -8   8  -6 283.566 15.0809   6
  -8  -8   6 280.272 14.3446   3
  -8  -6   8 286.356 15.1594   6
   6   8   8 265.660 14.1742   4
   6   8   8 285.519 14.2052   4
   6   8   8 273.749 14.9909   6
   8  -8  -6 270.767 14.9600   3
   8  -8  -6 287.498 15.1251   4
   8  -8  -6 287.846 14.7051   5
   8  -6  -8 287.604 14.7869   3
   8  -6  -8 283.228 15.1817   4
   8  -6  -8 289.923 14.8550   5
  -8   6  -8 290.579 15.1410   3
  -8   6  -8 288.342 14.4812   5
  -8   6  -8 273.727 15.0302   6
  -8   6  -8 287.774 15.1636   6
   8   6   8 282.060 14.4289   4
   8   6   8 272.966 15.0539   6
  -8   8  -6 276.388 14.4069   5
  -8   8  -6 279.861 15.0261   6
   8   8   6 282.182 14.2105   4
   8   8   6 268.197 15.1287   6
  -8  -8  -7 30.8186 3.35767   3
  -8  -8  -7 28.7320 3.17975   6
   8  -8   7 27.6098 3.35957   4
  -8  -7  -8 32.1387 3.36696   3
  -8  -7  -8 32.8834 3.27707   6
  -7  -8  -8 30.8480 3.35895   3
  -7  -8  -8 32.0006 3.14183   6
   7   8  -8 31.6923 3.70480   5
  -8   7   8 31.9377 2.00590   6
  -8   8   7 28.6988 1.98250   6
   8  -7   8 28.4923 3.46704   4
   7  -8   8 31.2508 3.48901   4
  -8   8  -7 32.3536 3.51406   6
  -8  -7   8 32.0862 2.90151   4
  -8  -7   8 24.5122 2.97555   6
  -7  -8   8 32.4396 3.35250   4
  -7  -8   8 30.6178 3.24331   6
  -7   8  -8 26.2783 3.08379   3
  -7   8  -8 31.4745 2.66202   5
  -7   8  -8 31.1798 3.56401   6
  -7   8  -8 34.2628 3.42367   6
   7  -8  -8 30.8862 3.46324   3
   7  -8  -8 28.1358 3.25082   4
   7  -8  -8 32.0076 3.46647   5
  -8  -8   7 36.4156 3.47024   6
  -8   8  -7 32.7743 2.39859   5
  -8   7  -8 31.7970 2.41167   5
  -8   7  -8 27.1668 2.84092   6
   7   8   8 30.1300 1.80118   4
   7   8   8 30.9421 3.46496   6
   8  -8  -7 24.2065 2.90299   3
   8  -8  -7 23.3360 3.17998   4
   8  -8  -7 35.9505 3.20960   5
  -8  -8   7 30.5891 1.86143   3
  -8  -8   7 29.5196 3.17469   4
   8  -7  -8 30.2497 3.25782   3
   8  -7  -8 38.9083 3.72809   4
   8  -7  -8 33.5749 3.28552   5
  -8   8  -7 34.3800 3.86725   3
   8   7   8 31.5658 2.19837   4
   8   7   8 28.3020 3.56395   6
  -8   7  -8 29.1445 3.20486   3
   8   8   7 30.1765 1.88030   4
   8   8   7 31.6828 3.58681   6
  -8  -8  -8 39.9128 3.59772   6
   8   8  -8 45.6615 5.05986   5
   8  -8   8 43.3161 4.19293   4
  -8   8   8 37.1237 2.29744   6
  -8   8  -8 29.0920 3.59610   6
  -8   8  -8 21.7383 2.68820   6
  -8   8  -8 29.4420 2.46481   5
   8  -8  -8 27.9220 2.97727   3
   8  -8  -8 26.1334 3.42554   4
   8  -8  -8 31.2387 3.38623   5
  -8   8  -8 37.7077 3.63466   3
  -8  -8   8 35.1449 4.30681   6
  -8  -8   8 35.0943 3.33784   4
   8   8   8 30.1650 1.83870   4
   8   8   8 21.7537 2.62215   6
  -9   0   0 1.58685 1.09708   3
   0  -9   0 0.33851 1.51141   3
   0  -9   0 0.19694 0.88610   4
   0  -9   0 0.14530 0.99726   6
   0   0  -9 1.11977 0.94031   3
   0   0  -9 -0.1182 1.69865   5
   0   0  -9 -0.3239 0.82941   6
   0   0  -9 -0.1957 0.98081   6
   0   0   9 0.72056 1.16387   4
   0   0   9 -1.6866 1.14508   6
   0   9   0 -0.1125 0.59514   4
   0   9   0 -1.4950 1.30309   5
   0   9   0 1.45684 1.17088   6
   9   0   0 1.40519 1.29323   4
   9   0   0 0.14486 0.67214   5
   9   0   0 1.57332 1.05217   6
   9   1   0 175.345 9.21152   4
   9   1   0 175.682 8.91997   5
   9   1   0 164.834 9.25009   6
   1   0  -9 166.203 8.94162   6
   1   0  -9 168.823 9.00300   6
   1   0   9 175.206 9.18770   4
   9  -1   0 158.731 9.20663   4
   9  -1   0 169.657 9.16320   6
   0   9  -1 175.534 9.21289   5
   0   9  -1 154.017 9.21843   6
   0   9   1 170.951 8.81391   4
   1   0  -9 179.779 8.96027   3
   1   0  -9 172.566 9.39000   5
   0  -9   1 188.677 9.31217   3
   0  -9   1 167.650 8.97528   4
   0  -9   1 166.444 9.19570   6
  -1   0  -9 172.266 9.15511   6
  -1   0   9 164.635 9.22630   6
   0  -9  -1 178.932 9.35193   3
   0  -9  -1 169.530 8.86720   4
   0  -9  -1 176.368 9.05624   6
  -1   0  -9 178.980 9.09436   6
  -9   1   0 185.547 9.19358   3
  -9   1   0 176.248 9.37396   6
  -1   0  -9 178.018 9.11188   3
  -1   0  -9 166.945 9.32945   5
  -9  -1   0 173.795 9.16182   3
  -9  -1   0 167.480 9.38873   6
  -2   0   9 78.4248 4.70394   4
  -2   0   9 81.4114 4.70771   6
   0  -9  -2 79.9622 4.88355   3
   0  -9  -2 84.3182 4.20280   4
  -2   0  -9 70.5252 4.76783   5
  -2   0  -9 88.0958 4.61031   6
  -2   0  -9 69.3175 4.64920   6
  -9   2   0 72.6035 4.80767   6
  -2   0  -9 80.9997 4.65243   3
  -9  -2   0 72.9882 5.06692   6
   9  -2   0 81.9481 4.78724   4
   9  -2   0 70.9232 4.57006   6
   9   2   0 72.8539 4.77724   6
  -9  -2   0 69.9895 4.57900   3
   2   0   9 85.3596 4.70690   4
   2   0   9 69.9980 4.76519   6
   0   9  -2 70.2687 4.70091   5
   0   9  -2 90.6663 4.85707   6
   0   9   2 85.5634 4.14886   4
   0   9   2 81.1064 5.17053   6
   2   0  -9 87.6198 4.27798   3
   2   0  -9 72.7188 4.95759   5
   2   0  -9 84.2743 4.31161   6
   2   0  -9 77.3340 4.32241   6
   0  -9   2 71.8781 4.70504   3
   0  -9  -3 136.703 7.25101   3
   0  -9  -3 125.141 6.54220   4
  -3   0   9 129.738 7.01996   6
   9  -3   0 119.129 7.05235   4
   9   3   0 127.330 6.97499   4
   9   3   0 127.106 6.80378   5
   9   3   0 122.447 7.16091   6
   3   0   9 118.275 7.21541   4
   3   0   9 128.832 7.16463   6
   0  -9   3 135.677 7.00053   3
   0  -9   3 119.542 6.88812   4
   0  -9   3 124.218 7.13698   6
   0   9   3 119.853 6.93355   6
  -9  -3   0 128.841 6.92836   3
  -9  -3   0 123.025 7.29962   6
  -9   3   0 140.766 7.09780   6
  -3   0  -9 131.600 7.05431   3
  -3   0  -9 122.733 7.04203   5
  -3   0  -9 124.123 6.95538   6
   0   9  -3 136.160 7.09780   5
   0   9  -3 120.042 7.08892   6
   0   9   3 122.834 6.50052   4
   3   0  -9 121.851 7.28492   5
   3   0  -9 124.914 6.54844   6
   3   0  -9 129.486 6.55922   3
   0  -9  -4 110.924 6.20251   4
  -4   0   9 128.217 6.68815   6
   0  -9  -4 113.125 6.88152   3
   4   0   9 121.758 7.02324   4
   4   0   9 114.046 6.90831   6
   9  -4   0 127.474 6.85207   4
   9   4   0 121.469 6.65641   4
   9   4   0 107.253 6.91981   6
  -9   4   0 108.381 6.68545   6
   0  -9   4 124.985 6.95714   6
   0   9   4 122.565 6.66201   6
   4   0  -9 127.427 6.29089   3
   4   0  -9 111.839 7.04276   5
  -9  -4   0 123.830 7.11304   6
  -4   0  -9 118.648 6.84467   3
  -4   0  -9 111.949 6.69925   5
  -4   0  -9 134.716 6.74398   6
  -4   0  -9 126.202 6.78661   6
   0   9  -4 128.803 6.88043   6
  -9  -4   0 114.406 6.62648   3
  -9   5   0 165.254 10.1475   6
  -5   0   9 195.940 10.1015   6
   0   9  -5 164.123 10.2066   5
   0   9  -5 206.737 10.3189   6
   0   9   5 203.563 9.65687   4
   0   9   5 180.687 10.0118   6
   5   0  -9 176.862 10.4157   5
   5   0   9 213.958 10.2481   4
   5   0   9 181.010 10.3580   6
   0  -9  -5 180.708 10.3206   3
   0  -9   5 171.320 10.0183   3
   9  -5   0 200.035 10.2404   4
  -5   0  -9 183.362 10.2820   3
  -5   0  -9 184.227 10.1036   5
   0  -9   5 203.953 10.4299   6
   9   5   0 181.313 10.4206   6
  -9  -5   0 195.095 10.0793   3
  -9  -5   0 209.933 10.5072   6
   9   5   0 201.679 10.0478   4
   9   5   0 178.404 10.0531   5
  -5   0  -9 182.978 10.2939   6
  -5   0  -9 201.718 10.1794   6
   0  -9  -6 9.53674 2.12124   3
  -6   0  -9 6.06887 1.40275   6
   0   9  -6 5.11492 1.55812   6
   0   9   6 9.26602 1.43565   6
  -6   0   9 10.0975 1.54596   6
  -6   0  -9 11.6789 1.74711   5
   0  -9   6 6.97599 1.84938   4
  -6   0  -9 11.2146 1.91780   6
   6   0  -9 10.1910 2.25021   5
   6   0   9 9.53700 1.73704   4
   6   0   9 10.0048 1.79910   6
   9  -6   0 9.24892 2.11396   4
   9   6   0 11.2808 1.62850   4
   9   6   0 12.0100 1.90266   5
   9   6   0 12.7856 2.10570   6
  -9   6   0 8.71900 1.42042   6
  -9  -6   0 11.9349 1.66852   3
   0   9  -6 9.10124 1.92573   5
   0  -9   6 9.24893 2.02494   6
  -6   0  -9 10.4378 2.26135   3
  -9  -6   0 6.81218 1.55791   6
  -7   0  -9 17.9498 1.91769   5
   0  -9   7 14.4082 2.31544   4
   0  -9   7 7.62301 1.86974   6
   7   0  -9 20.6982 2.66156   5
   7   0   9 7.42063 1.89003   4
   7   0   9 8.15511 1.78395   6
   0   9  -7 13.6164 2.31555   5
  -7   0  -9 11.5701 2.53152   3
  -7   0   9 14.3476 1.66668   6
   0  -9  -7 10.4941 2.16435   3
  -7   0   9 13.4229 0.91968   3
   0  -9  -7 13.2401 2.58547   5
   9   7   0 16.7692 2.25296   5
   9   7   0 10.7379 2.06974   6
   9  -7   0 12.5816 2.29052   4
  -9  -7   0 16.4724 1.98454   3
  -9  -7   0 9.82353 2.13044   6
  -9   7   0 11.5367 1.53914   6
   0   9   7 11.3628 1.23671   4
   0   9   7 13.9475 1.56886   6
  -7   0  -9 13.5680 2.05205   6
   0   9  -7 9.94594 1.86425   6
   9   8   0 1.17993 1.99931   6
  -8   0  -9 2.24837 1.43626   5
  -8   0  -9 -1.6552 1.88095   6
   8   0   9 -0.5085 1.48332   6
   9   8   0 -1.2746 1.83542   5
   8   0  -9 0.58585 2.21829   5
   8   0   9 1.98071 1.86639   4
   0  -9  -8 1.73161 2.11226   3
   0  -9  -8 1.24610 2.08305   5
   0  -9   8 1.52300 2.13704   4
   0  -9   8 -0.1804 2.05479   6
   0   9   8 2.23990 0.91983   4
   0   9   8 1.94275 1.21816   6
   0   9  -8 2.07347 2.10320   5
  -8   0  -9 2.45559 2.40461   3
   9  -8   0 0.96177 2.14972   4
  -9   8   0 1.35796 0.56580   5
  -9   8   0 -0.1647 1.23269   6
  -8   0   9 2.13151 0.43980   3
  -8   0   9 1.18515 1.36746   6
   0   9  -8 0.68258 1.61779   6
  -9  -8   0 3.11236 1.60163   3
  -9  -8   0 1.51812 1.74668   6
   9   0   1 167.995 9.03362   4
   9   0   1 162.159 8.66194   5
   0  -1   9 171.788 9.21020   6
   0   1  -9 164.336 9.24925   5
   0   1  -9 168.680 8.93891   6
   0   1  -9 166.127 9.03570   6
  -1  -9   0 166.812 9.01576   6
  -1   9   0 174.214 9.03180   5
  -1   9   0 168.221 9.05155   6
   0  -1  -9 175.162 8.92529   3
   0  -1  -9 162.538 9.22932   5
   0  -1  -9 169.783 8.77883   6
   0  -1  -9 160.869 8.80612   6
   9   0   1 161.492 9.11184   6
   1   9   0 175.488 9.19169   6
   9   0  -1 169.270 9.02469   6
   1   9   0 174.672 8.67329   4
   1   9   0 163.664 9.06915   5
   0   1  -9 174.397 8.85938   3
  -9   0  -1 172.571 9.08561   3
  -9   0  -1 167.710 9.28582   6
   9   0  -1 172.858 8.75076   5
  -9   0   1 163.184 9.17862   6
  -1  -9   0 180.739 9.16216   3
  -1  -9   0 171.929 8.73354   4
   1  -9   0 177.524 9.20353   3
   0  -1   9 175.306 9.16179   4
   0   1   9 172.348 9.00607   4
   0   1   9 151.502 9.00323   6
   1  -9   0 173.269 8.84057   4
  -1  -1  -9 1235.70 62.9419   5
  -1  -9  -1 1258.73 62.9249   3
  -1  -9  -1 1209.39 62.5350   4
   9  -1   1 1229.68 62.4572   5
  -1   1   9 1197.33 62.7826   4
   1   1  -9 1262.60 62.7915   6
  -9   1   1 1280.42 62.9198   6
  -1  -1  -9 1220.55 62.7813   3
  -1   9   1 1184.61 62.5868   4
  -1   9   1 1248.25 62.8176   6
   1   1  -9 1256.63 62.7391   6
  -1  -9  -1 1225.83 62.7635   6
   9  -1   1 1260.33 62.8834   6
  -1  -1  -9 1282.65 62.7083   6
  -1   1   9 1275.24 62.8434   6
   9  -1   1 1248.11 63.0079   4
   1   1  -9 1212.48 63.0033   5
   1  -9   1 1233.61 62.8078   6
  -1  -1  -9 1265.37 62.7397   6
  -9  -1  -1 1236.22 62.8433   3
  -9  -1  -1 1298.58 63.0230   6
   1   9  -1 1153.37 62.5835   4
   1   9  -1 1269.00 62.8717   5
   1   9  -1 1292.96 62.9670   6
   1  -9   1 1281.99 62.9237   3
   1  -9   1 1240.57 62.7003   4
   9   1  -1 1279.27 62.8603   4
   9   1  -1 1230.59 62.6607   5
   9   1  -1 1257.28 62.8732   6
  -9   1   1 1273.72 62.7958   3
   1  -1   9 1172.30 62.9895   4
   1   1  -9 1241.65 62.6281   3
   1  -9  -1 1218.38 63.0665   4
  -1   9  -1 1263.81 63.2703   5
  -1   9  -1 1248.38 63.3214   6
   1  -9  -1 1251.37 63.3765   3
   1  -1  -9 1210.48 63.3989   5
   1  -1  -9 1280.23 63.0177   6
   1  -1  -9 1277.45 63.0128   6
   9   1   1 1293.86 63.2479   4
   9   1   1 1179.91 63.0409   5
  -1  -1   9 1236.39 63.2660   4
   1   9   1 1180.91 62.9540   4
  -1   1  -9 1228.27 63.1897   3
  -1   1  -9 1242.18 63.3959   5
  -1   1  -9 1315.51 63.2719   6
   1  -1  -9 1266.10 63.1411   3
  -9  -1   1 1204.12 63.1936   3
  -1  -1   9 1271.56 63.3611   6
   9  -1  -1 1292.89 63.3056   4
   9  -1  -1 1215.85 62.9764   5
  -1  -9   1 1319.55 63.3408   3
  -9  -1   1 1262.09 63.4276   6
   9  -1  -1 1300.34 63.2430   6
   1   9   1 1254.80 63.3489   6
  -1   1  -9 1237.52 63.3025   6
  -9   1  -1 1254.27 63.2910   3
   9   1   1 1244.72 63.3561   6
  -1  -9   1 1223.02 63.0700   4
   1   1   9 1212.80 63.2212   4
   1   1   9 1266.57 63.3227   6
  -9   1  -1 1339.73 63.4385   6
   2  -1   9 70.1312 4.37721   4
   9  -2   1 71.3512 4.40203   4
  -1   9   2 71.0925 4.19656   6
  -1  -9  -2 72.8154 4.02526   6
   1   9  -2 67.5646 4.37226   5
   1   9  -2 70.9302 4.47607   6
   9   2  -1 67.7937 4.37909   4
  -9  -2  -1 65.9307 4.24086   3
  -9  -2  -1 67.3939 4.66376   6
   2   1  -9 71.7617 3.75129   3
   1  -9   2 72.7699 4.39775   3
   1  -9   2 70.0166 4.12162   4
  -9   2   1 71.5834 4.18361   3
  -9   2   1 67.3171 4.37743   6
   9  -2   1 69.9940 4.28095   6
  -2  -1  -9 66.3379 4.38809   5
  -2  -1  -9 75.9642 4.09302   6
  -2  -1  -9 64.9824 4.17432   6
   2   1  -9 69.9224 4.02170   6
   2   1  -9 64.9766 4.09084   6
   2   1  -9 67.6764 4.68357   5
   9   2  -1 70.3924 4.37305   6
   1  -9   2 68.6326 5.48718   6
  -1  -9  -2 68.8120 4.43212   3
  -1  -9  -2 69.5410 3.65160   4
   9   2  -1 67.9166 4.01156   5
  -2   1   9 72.2618 4.21729   6
  -1   9   2 67.6139 3.76982   4
  -2  -1   9 65.4853 4.19026   6
  -2  -1   9 67.8045 4.13456   4
   9   2   1 59.5513 4.15193   4
  -9   2  -1 68.6273 4.09553   3
  -9   2  -1 59.0600 4.23844   6
   2   1   9 65.6974 4.10914   6
   2  -1  -9 66.1966 3.67637   3
   2  -1  -9 62.7371 4.29694   5
   1  -9  -2 69.3837 4.32971   3
   1  -9  -2 62.5793 3.61410   4
   9   2   1 62.3890 3.68797   5
   1   9   2 65.4166 3.36317   4
   1   9   2 61.3533 4.36991   6
  -2   1  -9 69.0394 3.98253   6
  -1  -9   2 72.3243 3.81691   4
  -1   9  -2 58.8097 4.01582   5
   9  -2  -1 63.5145 4.24287   4
   9  -2  -1 63.7317 3.32450   5
  -2   1  -9 62.5227 3.95099   3
  -2   1  -9 64.7629 4.23170   5
  -9  -2   1 63.6617 4.39369   6
  -1  -9   2 65.5950 4.05612   3
  -9  -2   1 65.4472 3.90494   3
  -1   9  -2 70.7532 4.16109   6
   2   1   9 66.0395 3.98796   4
   9   2   1 56.8893 4.14171   6
  -3  -1  -9 378.379 20.1761   3
   1   9  -3 399.483 20.3109   6
  -3   1   9 386.106 20.0505   6
   3  -1   9 385.372 20.1677   4
   3   1  -9 390.393 20.4115   5
   3   1  -9 403.348 19.9781   6
   1   9  -3 380.234 20.2101   5
   9   3  -1 366.777 20.3029   4
  -3  -1  -9 389.592 20.1474   6
  -3  -1  -9 393.558 20.0819   6
  -1  -9  -3 392.060 19.9012   6
   1  -9   3 392.040 20.1800   3
   1  -9   3 398.922 20.0836   4
   3   1  -9 400.874 20.0018   6
  -9   3   1 431.100 20.2070   6
  -9  -3  -1 386.415 20.1359   3
  -3  -1  -9 394.355 20.2400   5
   9  -3   1 373.991 20.1500   4
   9   3  -1 381.527 20.2742   6
  -1  -9  -3 386.976 20.2951   3
   3   1  -9 388.807 19.7511   3
   1  -9   3 407.360 20.2433   6
  -9  -3  -1 392.602 20.4034   6
  -1   9   3 401.913 20.0741   6
  -1   9   3 382.831 19.8161   4
   1  -9  -3 395.731 19.8346   4
  -1   9  -3 390.206 20.1390   5
  -1  -9   3 379.631 20.1962   6
   1   9   3 366.982 19.6505   4
   1   9   3 359.201 20.1955   6
   3  -1  -9 393.826 19.8439   3
   3  -1  -9 389.886 20.3126   5
  -1   9  -3 388.283 20.2045   6
   9   3   1 378.644 20.2558   6
   9   3   1 391.013 20.0209   4
   1  -9  -3 384.642 20.2410   3
  -9   3  -1 410.927 20.1565   3
  -9  -3   1 380.892 20.0166   3
  -9  -3   1 384.523 20.3096   6
  -3  -1   9 402.944 20.1781   6
   9   3   1 383.868 19.9508   5
   9  -3  -1 391.003 20.1628   4
  -1  -9   3 384.097 19.9849   4
  -3  -1   9 405.854 20.1456   4
  -3   1  -9 394.976 20.1631   5
  -3   1  -9 393.289 20.1942   6
  -1  -9   3 410.544 20.0995   3
  -3   1  -9 387.399 20.1207   3
  -9   3  -1 403.929 20.1971   6
   3   1   9 391.440 20.0581   4
   3   1   9 402.187 20.2209   6
  -3   1  -9 409.331 20.1431   6
   1   9  -4 165.625 9.76054   6
  -9   4   1 193.771 9.59657   6
  -1   9   4 176.651 9.44917   6
   4   1  -9 188.025 9.34247   6
   9   4  -1 170.993 9.80244   6
   1  -9   4 164.869 9.76374   6
   4   1  -9 179.871 9.94339   5
   4   1  -9 185.027 9.31580   6
  -1   9   4 171.402 9.18792   4
  -4  -1  -9 189.070 9.74850   3
  -9  -4  -1 180.059 9.59031   3
  -9  -4  -1 185.281 9.92802   6
   1  -9   4 174.634 9.57602   4
   1   9  -4 191.049 9.76144   5
  -4  -1  -9 184.541 9.65419   5
  -4  -1  -9 175.090 9.54510   6
   9  -4   1 176.013 9.68569   4
   9   4  -1 185.507 9.51903   5
   4  -1   9 170.394 9.65904   4
  -4   1   9 171.707 9.46847   6
  -1  -9  -4 177.915 9.78459   3
  -1  -9  -4 176.274 9.24777   6
  -4   1  -9 170.663 9.59897   6
  -4   1  -9 180.463 9.75495   6
  -4  -1   9 172.574 9.62984   6
   4   1   9 190.228 9.79347   6
  -9   4  -1 192.309 9.68121   6
  -1  -9   4 170.191 9.51352   4
  -9  -4   1 176.582 9.87558   6
   1  -9  -4 177.502 9.76707   3
   1  -9  -4 176.003 9.25465   4
   9  -4  -1 174.223 9.68254   4
  -1  -9   4 168.519 9.75708   6
   4  -1  -9 174.154 9.19762   3
  -4   1  -9 186.392 9.68411   3
  -4   1  -9 186.599 9.60171   5
  -1  -9   4 198.277 9.53067   3
   1   9   4 173.733 9.00231   4
   4  -1  -9 186.957 9.87918   5
   4   1   9 169.778 9.55770   4
   1   9   4 172.428 9.58042   6
   9   4   1 187.778 9.48002   5
   9   4   1 170.651 9.81609   6
  -1   9  -4 162.977 9.69000   6
   9   4   1 190.543 9.49277   4
  -1   9  -4 185.660 9.65963   5
  -1   9   5 920.795 45.1298   6
  -1   9   5 878.203 44.9427   4
   1  -9   5 889.779 45.2671   4
   1  -9   5 923.185 45.4520   6
   5  -1   9 883.709 45.2926   4
   5  -1   9 939.240 45.4861   6
   1  -9   5 889.152 45.2291   3
   9   5  -1 875.294 45.2239   5
  -5  -1  -9 944.697 45.3602   6
  -5  -1  -9 897.969 45.2682   5
   9   5  -1 876.562 45.2025   4
  -5  -1  -9 867.853 45.3654   3
   9  -5   1 874.747 45.2859   4
   1   9  -5 874.658 45.3656   5
  -9  -5  -1 912.646 45.2592   3
  -1  -9  -5 861.171 45.3966   3
  -5   1   9 890.708 45.1281   6
   1   9  -5 861.972 45.6634   6
   9   5  -1 878.756 45.4864   6
  -9   5   1 927.594 45.2054   6
  -5  -1  -9 873.830 45.2441   6
   5   1  -9 860.516 44.9628   6
   5   1  -9 883.208 45.5051   5
  -9  -5  -1 926.328 45.5064   6
  -1   9  -5 869.525 44.7953   5
  -1  -9   5 855.764 44.6851   3
  -5  -1   9 890.787 44.7492   6
  -1   9  -5 896.963 44.8750   6
  -1  -9   5 903.338 44.9317   6
   1  -9  -5 810.264 44.8193   3
   5   1   9 953.206 44.9534   6
   9   5   1 863.669 44.6610   5
   9   5   1 860.583 44.9596   6
  -9  -5   1 891.571 44.6413   3
  -9  -5   1 946.275 44.9988   6
   1   9   5 856.398 44.2768   4
   1   9   5 871.428 44.7196   6
   5  -1  -9 928.407 44.4218   3
   5  -1  -9 891.907 44.9173   5
  -5   1  -9 867.708 44.7690   6
  -5   1  -9 910.741 44.9133   6
   1  -9  -5 830.049 44.4393   4
  -1  -9   5 869.312 44.7145   4
   9   5   1 886.474 44.6024   4
  -5   1  -9 903.510 44.7081   5
   9  -5  -1 888.172 44.7901   4
  -5   1  -9 838.882 44.8214   3
  -9  -6  -1 100.725 6.22677   6
  -6   1   9 98.6781 5.66935   6
   6   1  -9 92.6653 5.25545   6
   6   1  -9 106.087 5.30834   6
  -9  -6  -1 102.877 5.84142   3
  -9   6   1 111.281 5.74329   6
   1   9  -6 91.3500 6.10311   6
  -1   9   6 100.490 5.58682   6
  -6  -1  -9 103.962 5.84353   5
  -6  -1  -9 101.188 6.10137   6
   1  -9   6 92.6474 6.05802   4
   1  -9   6 95.8258 6.25561   6
  -1   9   6 89.1750 5.28674   4
  -6  -1  -9 108.571 6.23483   3
   6   1  -9 117.579 6.44029   5
   9   6  -1 110.688 5.96544   5
   9   6  -1 101.962 6.26936   6
  -1  -9  -6 99.0114 6.17055   3
   6  -1   9 86.1478 5.95861   4
   9  -6   1 95.3253 6.06668   4
  -1   9  -6 106.825 5.95331   5
  -9   6  -1 106.944 5.73783   6
  -6  -1   9 94.3235 5.76819   6
  -6   1  -9 101.948 6.07162   3
   1   9   6 89.4665 5.01753   4
  -9  -6   1 97.0206 6.11774   6
   1  -9  -6 98.6557 6.06912   5
  -6   1  -9 104.049 6.16169   6
   9   6   1 95.3331 5.52209   4
   9   6   1 103.916 5.75406   5
   9  -6  -1 98.8513 5.96804   4
   6  -1  -9 98.5220 6.10301   5
   1   9   6 94.9584 5.01634   4
   1  -9  -6 99.2704 5.99427   3
  -1  -9   6 101.791 5.91775   4
  -9  -6   1 100.386 5.59445   3
  -6   1  -9 92.4883 5.76044   6
  -1   9  -6 83.8525 5.89785   6
   6   1   9 85.3907 5.71996   4
  -6   1  -9 104.902 5.65652   5
   9   6   1 103.026 6.20449   6
   1   9   6 98.1080 5.66857   6
  -9  -7  -1 3.20289 1.66419   3
   7  -1   9 3.82669 1.73559   6
   1  -9   7 8.94281 2.13516   6
  -1  -9  -7 7.82240 2.21269   3
   7   1  -9 6.83414 2.42145   5
   7   1  -9 6.29966 0.60528   6
   9   7  -1 4.68579 2.04869   5
  -1   9   7 6.20776 1.24191   6
   1   9  -7 4.64966 2.26782   5
   1   9  -7 5.33127 1.75295   6
   1  -9   7 6.15422 2.02240   4
  -7  -1  -9 5.06103 2.19639   3
  -1  -9  -7 5.63228 2.23463   5
  -9   7   1 6.44898 0.64356   5
  -9   7   1 2.98412 1.19952   6
   9   7  -1 6.36307 2.06214   6
   9  -7   1 3.76420 1.96292   4
  -7   1   9 3.55012 1.30105   6
  -7  -1  -9 5.69282 1.58799   5
  -7  -1  -9 4.42358 1.72239   6
   7  -1   9 7.36365 1.92119   4
   7   1  -9 6.43319 0.68853   6
  -9  -7  -1 3.92807 1.62870   6
  -9  -7   1 4.87290 1.52029   3
  -1  -9   7 0.86242 1.51338   6
   1   9   7 4.00375 1.34964   6
  -1   9  -7 8.48290 1.87161   6
  -1   9  -7 3.64685 1.97881   5
  -9  -7   1 5.54833 1.81888   6
  -9   7  -1 3.35671 1.37770   6
   7  -1  -9 5.61377 2.01653   5
  -7   1  -9 5.15314 1.52615   5
   1  -9  -7 6.72584 2.10467   3
   1   9   7 5.23753 0.68421   4
   9  -7  -1 8.62790 1.97232   4
   1  -9  -7 5.28326 2.10960   5
   9   7   1 5.64332 1.34281   4
   9   7   1 5.35379 1.78911   5
   9   7   1 6.46070 2.06503   6
  -7  -1   9 4.91020 1.59927   6
   7   1   9 7.53624 1.77610   4
  -7   1  -9 4.35147 1.91026   6
  -1  -9   7 3.80155 1.87667   4
   1   9   7 5.43985 0.68977   4
   7   1   9 3.87265 1.81523   6
  -7   1  -9 5.54132 2.19022   3
  -9   8   1 27.1550 1.56882   5
  -1  -9  -8 24.9770 3.02677   5
   9   8  -1 25.0231 2.88656   6
  -8  -1  -9 33.3825 3.43686   3
   1  -9   8 19.9514 2.81271   4
   1  -9   8 23.0789 2.80245   6
   1   9  -8 24.1655 3.00246   5
  -9   8   1 23.1737 2.37055   6
  -1   9   8 23.7893 2.23811   6
   1   9  -8 21.5409 2.49539   6
   8  -1   9 19.6741 2.55268   4
  -1  -9  -8 21.9042 2.84164   3
   9  -8   1 20.4962 2.62419   4
  -8  -1  -9 22.7876 2.58680   5
  -8  -1  -9 20.1757 2.39549   6
  -9  -8  -1 21.2010 2.34536   3
   8  -1   9 19.3740 2.43709   6
  -8   1   9 20.9210 2.51690   6
   8   1  -9 24.6918 2.96505   5
  -9  -8  -1 20.8442 2.53718   6
   9   8  -1 31.3191 2.94307   5
  -1   9  -8 22.8748 2.79745   5
   8  -1  -9 21.1979 2.67923   5
   1   9   8 19.0079 1.51859   4
   8   1   9 23.0743 2.37978   4
   8   1   9 19.0232 2.25124   6
  -9   8  -1 22.0554 2.55669   6
  -9  -8   1 23.0666 2.70432   6
   1  -9  -8 12.2065 2.42447   3
   9   8   1 20.5885 2.38948   5
   1   9   8 19.4021 1.49310   4
   1   9   8 20.0093 2.38692   6
  -8   1  -9 24.5948 3.16752   3
  -8   1  -9 19.1048 1.95068   5
  -8   1  -9 22.3215 2.57087   6
  -1   9  -8 22.6242 2.52144   6
  -1  -9   8 21.3178 2.71122   4
  -1  -9   8 18.1895 2.58782   6
   1  -9  -8 16.1812 2.66653   5
   9   8   1 20.0696 2.57937   6
   9  -8  -1 19.9179 2.64411   4
  -9  -8   1 22.4317 2.25415   3
  -8  -1   9 17.4723 2.12434   6
  -2   9   0 91.3537 5.06744   5
   0   2  -9 91.2112 4.84143   3
   0   2  -9 94.7260 5.27403   6
  -2   9   0 78.2087 5.10906   6
   2  -9   0 78.1785 4.92640   4
  -9   0  -2 99.9106 5.25497   3
   9   0  -2 96.2833 5.38115   4
  -2  -9   0 94.2642 5.27614   3
   9   0  -2 87.8993 5.00076   6
   0  -2  -9 94.0950 5.38582   5
   0  -2  -9 75.9734 4.63572   6
   0  -2  -9 82.6599 4.67105   6
   0   2   9 90.4424 5.03572   6
   0  -2  -9 86.1828 5.02249   3
   9   0   2 81.8999 5.09288   4
   9   0   2 86.6708 4.64017   5
   2   9   0 91.3060 5.29807   5
   2   9   0 76.8268 5.28487   6
   0   2  -9 94.3001 5.44699   5
   9   0   2 90.7451 5.31440   6
  -9   0   2 87.6650 5.29198   6
   0  -2   9 87.4528 5.19085   4
   0  -2   9 78.2177 5.38815   6
  -9   0   2 95.3726 4.98181   3
  -9   0  -2 93.7747 5.49855   6
   2  -9   0 98.8771 5.40713   3
   9   0  -2 95.5884 4.84168   5
   9   1  -2 69.9287 4.34316   6
   2  -9   1 67.6879 4.26586   4
   9   1  -2 77.9146 4.18232   5
   9  -1   2 75.8063 4.46020   4
   9  -1   2 75.6298 3.74789   5
   9  -1   2 76.2696 4.48117   6
   9   1  -2 69.5107 4.91320   4
   2   9  -1 75.4878 4.50064   5
  -9   1   2 73.0799 4.48140   6
  -1   2   9 67.8022 4.34889   4
  -1   2   9 69.1209 4.30221   6
  -1   2   9 70.5701 4.23043   6
   2  -9   1 77.4108 4.59634   3
   1   2  -9 71.1242 4.83008   5
   2   9  -1 71.7991 4.63825   6
  -2  -9  -1 76.5721 4.59565   3
   1  -2   9 64.5592 4.45306   4
   1   2  -9 76.9522 3.97334   3
  -1  -2  -9 70.2804 4.07020   6
   1   2  -9 64.0557 4.25666   6
   1   2  -9 71.8717 4.46530   6
  -9  -1  -2 83.5390 4.54516   3
  -9  -1  -2 75.3342 4.75161   6
  -1  -2  -9 68.2161 4.01296   6
  -2  -9  -1 67.5083 3.79013   4
  -9   1   2 77.3261 4.22928   3
  -2   9   1 69.8381 4.30524   6
  -1  -2  -9 73.6955 4.35970   3
  -1  -2  -9 74.5567 4.66612   5
  -2  -9  -1 74.5984 4.36791   6
  -1   2  -9 63.8925 4.15856   6
  -2  -9   1 79.6030 4.32236   6
  -1   2  -9 69.3958 4.00406   3
   1   2   9 59.4659 4.21150   4
   9   1   2 68.4150 4.16217   4
   9   1   2 68.1395 3.76138   5
  -9   1  -2 74.3128 4.58466   6
  -1  -2   9 70.2028 4.30244   4
  -2   9  -1 66.2610 4.18920   6
  -2   9  -1 69.4087 4.13269   5
  -1   2  -9 70.1605 4.46697   5
   9  -1  -2 67.4926 3.73755   5
   9  -1  -2 74.3623 4.02050   6
   2  -9  -1 70.8338 4.43609   3
   2  -9  -1 65.6055 3.94106   4
   2   9   1 63.8052 4.33570   6
  -2  -9   1 68.7114 4.27950   3
  -2  -9   1 62.1816 3.80050   4
  -9  -1   2 67.4255 4.47672   6
  -1  -2   9 67.9937 4.48908   6
   9   1   2 66.3123 4.34407   6
   1   2   9 65.8957 4.16446   6
   1  -2  -9 66.0398 3.98475   3
   1  -2  -9 64.9622 4.41788   5
  -9  -1   2 73.2407 4.01416   3
  -9   1  -2 76.6611 4.40156   3
  -2   9   2 4.23331 1.10198   6
   2   2  -9 1.66494 0.98549   6
   2  -2   9 3.27466 1.51428   4
  -2  -2  -9 4.33409 0.94657   6
  -9   2   2 2.53675 1.14878   3
  -9   2   2 4.16829 1.32441   6
  -2   2   9 2.47729 1.05345   6
   2   9  -2 1.66270 1.33317   6
   9   2  -2 1.06282 1.72696   4
   9   2  -2 4.76947 1.18202   5
   9   2  -2 2.67071 1.14093   6
   2  -9   2 2.32808 1.54220   3
   2  -9   2 3.31143 1.26795   4
   2   2  -9 3.39183 1.25846   6
  -9  -2  -2 1.62472 1.39413   3
  -9  -2  -2 1.96517 1.62340   6
   2   9  -2 3.11051 1.58655   5
   9  -2   2 2.61648 1.26683   6
  -2  -9  -2 2.18137 1.03932   6
  -2  -9  -2 0.13310 1.46817   3
   2   2  -9 2.57523 1.75370   5
   9  -2   2 4.34229 1.50447   4
  -2  -2  -9 5.70018 1.64683   5
  -2  -2  -9 2.95473 1.36819   3
   2  -2  -9 8.10208 1.20142   3
  -2   9  -2 7.78242 1.46412   5
   2   2   9 6.33214 1.34071   6
  -2   2  -9 6.60208 1.31971   3
  -2   2  -9 5.45882 1.69891   5
  -2   2  -9 5.08640 1.28427   6
  -2   2  -9 8.35549 1.72943   6
  -9  -2   2 3.66406 1.35439   6
   9   2   2 3.83117 1.40518   6
   9   2   2 5.92287 1.04606   5
  -9   2  -2 4.34606 1.59220   3
   2  -2  -9 3.60523 1.70406   5
   2   2   9 6.84856 1.34438   4
   9   2   2 4.37091 1.29824   4
  -2  -2   9 4.03703 1.47956   4
   2  -9  -2 7.38565 1.86451   3
   2  -9  -2 4.28033 1.05796   4
  -9   2  -2 7.03916 1.73512   6
  -2  -9   2 8.30580 1.53053   3
  -2  -9   2 6.21537 1.14502   4
  -2  -9   2 7.46765 1.52678   6
  -9  -2   2 7.18505 1.18076   3
   2   9   2 6.49397 1.42175   6
  -2  -2   9 6.05723 1.56421   6
   9  -2  -2 8.13565 0.79900   5
   2   9  -3 48.1869 3.64465   5
   2   9  -3 50.7127 3.68938   6
   2  -9   3 48.1946 3.54974   3
   3  -2   9 50.4420 3.55543   4
   3   2  -9 49.0370 3.14321   6
   3   2  -9 46.8257 3.29025   6
  -2  -9  -3 47.6055 3.06723   6
  -2   9   3 49.5995 3.11000   6
  -3   2   9 43.8636 3.07615   6
   9  -3   2 50.1565 3.58373   4
  -2  -9  -3 47.0013 3.64130   3
  -3  -2  -9 50.9383 3.52503   3
  -9  -3  -2 50.0304 3.49836   3
  -3  -2  -9 50.1658 3.14773   6
   9   3  -2 48.9389 3.19466   5
   9   3  -2 46.6408 3.54528   6
  -9   3   2 48.4251 3.33565   6
   3   2  -9 51.4605 3.88926   5
   9   3  -2 44.8901 3.53125   4
  -9  -3  -2 45.1579 3.88671   6
  -3  -2  -9 48.4060 3.55415   5
  -3  -2  -9 45.2398 3.22505   6
   9  -3  -2 50.3922 2.61893   5
  -2  -9   3 48.2287 3.26470   3
  -3   2  -9 54.9000 3.45345   6
   9   3   2 49.3495 3.21339   4
   3  -2  -9 51.1036 2.96961   3
   3   2   9 51.0657 3.43612   6
   2  -9  -3 48.4020 3.69470   3
   2  -9  -3 49.2485 2.99436   4
  -9  -3   2 50.7370 3.78482   6
  -9   3  -2 51.8974 3.55075   3
  -9   3  -2 45.9882 3.62065   6
  -3  -2   9 47.9064 3.58351   6
  -2  -9   3 48.9759 3.14356   4
   3   2   9 44.5554 3.40384   4
  -3   2  -9 45.4885 3.45530   5
   3  -2  -9 43.0947 3.63189   5
  -3   2  -9 45.1793 3.62078   6
  -2   9  -3 46.7924 3.30575   5
  -3  -2   9 46.1227 3.45976   4
  -3   2  -9 48.4012 3.33186   3
  -2  -9   3 50.7170 3.63342   6
  -9  -3   2 44.6091 3.05626   3
   9   3   2 47.7805 3.18668   5
   9   3   2 40.8750 3.55847   6
  -2   9  -3 48.1902 3.46272   6
   9  -3  -2 45.2797 3.64527   4
   2   9   3 45.9207 3.46031   6
  -4  -2  -9 46.4371 3.30246   5
   9  -4   2 40.0424 3.44443   4
  -2  -9  -4 42.2784 2.64088   6
  -4  -2  -9 42.8308 3.12456   6
  -4  -2  -9 45.6492 2.92183   6
  -2   9   4 40.9657 2.78294   6
   2  -9   4 40.0177 3.22673   3
   9   4  -2 40.2075 3.03623   5
  -4  -2  -9 38.5215 3.35952   3
   4   2  -9 40.1514 3.71075   5
   4   2  -9 42.9274 2.86738   6
   4   2  -9 40.5600 3.05120   6
   4  -2   9 43.4771 3.47470   4
  -9  -4  -2 37.8615 3.18988   3
  -2  -9  -4 39.5710 3.47623   3
  -4   2   9 35.3644 2.82054   6
   2   9  -4 38.0893 3.34988   5
   2   9  -4 43.1628 3.49910   6
   9   4  -2 37.6230 3.29607   4
   9   4  -2 41.1683 3.43120   6
  -9  -4  -2 38.0340 3.69196   6
  -4  -2   9 32.3292 3.21013   6
   2  -9  -4 29.0240 3.17600   3
   4  -2  -9 36.9428 3.36253   5
  -2   9  -4 35.7594 3.06285   6
   2   9   4 32.6934 2.92586   6
  -4   2  -9 39.3558 3.01661   6
  -4   2  -9 32.7404 2.84345   5
   9  -4  -2 34.6415 3.25756   4
   9  -4  -2 34.2500 1.99962   5
  -4   2  -9 27.8750 3.14717   6
  -9  -4   2 32.4560 2.46389   3
  -9  -4   2 35.6236 3.34581   6
   9   4   2 33.1165 2.64286   4
   9   4   2 29.3418 2.55201   5
   9   4   2 30.5986 3.16190   6
  -4   2  -9 32.9653 2.90678   3
  -2  -9   4 39.0253 2.82896   4
  -9   4  -2 35.2306 2.98253   6
  -2   9  -4 33.1028 2.88468   5
   4  -2  -9 37.6758 2.32647   3
   2  -9  -4 36.0457 2.51451   4
   4   2   9 42.5994 3.08041   6
  -2  -9   4 33.7912 3.17846   6
  -9   4  -2 36.2401 3.06627   3
   2   9  -5 51.9741 4.15812   6
   9   5  -2 59.7732 3.96266   4
   9   5  -2 62.9553 3.93353   5
   2   9  -5 58.9260 4.27280   5
  -9  -5  -2 59.5047 4.00548   3
   5  -2   9 50.0311 4.21410   4
  -2   9   5 58.1016 3.50753   6
   9  -5   2 56.2199 4.13053   4
   5   2  -9 59.1075 3.75387   6
   2  -9   5 56.1878 4.13454   4
  -5  -2  -9 56.5536 3.75294   6
  -9   5   2 64.9248 3.72395   6
  -5  -2  -9 62.2279 4.20700   3
  -5  -2  -9 61.0497 4.00484   5
   9   5  -2 59.6962 4.29676   6
  -5   2   9 51.7612 3.56261   6
   5   2  -9 57.7700 3.60817   6
  -2  -9  -5 49.2732 4.19175   3
  -9  -5  -2 63.0573 4.43737   6
   5   2  -9 56.4231 4.56090   5
   5   2   9 61.1852 4.03172   6
  -5   2  -9 53.8585 4.01296   3
  -2   9  -5 59.1416 3.85320   5
  -2   9  -5 49.9896 3.96669   6
   2  -9  -5 51.9190 4.08774   3
   2  -9  -5 53.1110 3.44269   4
  -5   2  -9 53.5679 4.17419   6
   5  -2  -9 55.1784 3.21446   3
   9  -5  -2 55.9186 4.18658   4
   9   5   2 51.8025 4.12220   6
   5   2   9 50.9183 3.73936   4
  -9  -5   2 56.3119 3.44174   3
  -9  -5   2 52.0500 4.17941   6
  -5   2  -9 52.3036 3.82837   6
   9   5   2 56.0597 3.50214   4
  -2  -9   5 58.7004 3.52086   3
  -2  -9   5 56.4464 3.81927   4
  -9   5  -2 50.4662 4.18880   6
  -5   2  -9 59.1639 3.71111   5
   9   5   2 59.9724 3.64471   5
   2   9   5 56.2661 3.88354   6
  -2  -9   5 59.2413 4.14298   6
  -5  -2   9 54.5179 4.03848   6
   5  -2  -9 57.2077 4.12015   5
   6  -2   9 31.5989 3.15174   4
   6   2  -9 25.0845 3.13009   5
   2   9  -6 25.7318 3.02918   6
   2   9  -6 24.5491 2.93128   5
  -2   9   6 28.1209 2.15713   6
  -9  -6  -2 29.7126 2.80140   3
  -9  -6  -2 20.8585 2.40020   6
   6   2  -9 24.1458 2.18711   6
  -6  -2  -9 22.3445 2.62101   3
   9  -6   2 21.0168 2.53731   4
   2  -9   6 25.5861 2.59974   4
   9   6  -2 21.8302 2.45519   5
   9   6  -2 26.7151 3.23783   6
  -9   6   2 21.2950 2.32082   6
  -6   2   9 24.8346 2.24562   6
  -6  -2  -9 23.3829 2.68944   5
  -2  -9  -6 32.2034 3.03947   3
   2  -9  -6 28.5686 3.13907   5
   9  -6  -2 31.5670 2.83285   4
  -9  -6   2 25.7720 3.27654   6
   9   6   2 25.3847 2.65609   5
   2  -9  -6 28.1581 3.05236   3
   6  -2  -9 27.3998 1.97934   3
  -6   2  -9 26.3692 2.74272   6
   2   9   6 24.9133 2.70718   6
   2  -9  -6 28.5715 2.31750   4
  -9  -6   2 25.2488 2.31972   3
  -2   9  -6 25.0428 2.86090   5
   6   2   9 29.0335 2.96648   4
  -2  -9   6 31.3296 3.33198   6
  -6  -2   9 25.2596 2.95066   6
  -6   2  -9 23.6125 2.71310   3
  -6   2  -9 25.4958 2.44878   5
  -6   2  -9 28.6512 2.80067   6
  -2   9  -6 27.4907 2.81045   6
   9   6   2 31.0058 2.95640   6
  -2  -9   6 21.6665 2.23519   3
  -2  -9   6 28.4273 2.59448   4
   6  -2  -9 29.7047 2.94491   5
   9   6   2 22.7101 2.30902   4
  -9   6  -2 22.5129 2.73892   6
  -7  -2  -9 2.68860 2.07320   3
   2  -9   7 8.70891 2.39214   4
   2   9  -7 4.00837 2.17409   5
   2   9  -7 5.03276 1.84944   6
  -2   9   7 5.02996 1.08516   6
   9  -7   2 2.91668 1.95979   4
  -9   7   2 3.55744 1.17927   6
   7   2  -9 4.53266 2.55898   5
   7   2  -9 5.35521 1.26210   6
  -7  -2  -9 4.47499 1.68011   5
  -7  -2  -9 5.08632 1.60083   6
   9   7  -2 1.97920 1.81154   5
   7  -2   9 3.79414 2.09198   4
  -9  -7  -2 6.67954 1.87766   3
  -9  -7  -2 3.94870 1.65901   6
  -2  -9  -7 2.50759 2.14735   3
  -2  -9  -7 3.34455 2.38899   5
   9   7  -2 4.50256 1.94610   6
  -2  -9   7 5.96801 2.07845   6
  -9  -7   2 5.11863 2.05261   6
   2  -9  -7 5.56343 2.14062   5
  -2   9  -7 5.47819 2.05738   5
   2   9   7 6.25223 0.50985   4
   9   7   2 5.56301 1.80302   6
  -9  -7   2 3.86854 1.39479   3
   9  -7  -2 5.05049 1.99356   4
  -2   9  -7 4.58291 1.58088   6
   2  -9  -7 5.93093 2.21955   3
  -9   7  -2 5.99827 1.54299   6
  -2  -9   7 6.30060 1.94755   4
  -7  -2   9 8.26680 1.73791   6
  -7   2  -9 5.66680 2.09689   3
   2   9   7 4.93053 1.47754   6
   7  -2  -9 9.06807 2.07939   5
   7   2   9 6.49757 1.82624   6
   9   7   2 7.55565 1.32413   4
  -7   2  -9 5.54938 1.43400   5
  -7   2  -9 5.89829 1.61335   6
  -7   2  -9 3.34100 1.98165   6
   9   7   2 3.22558 1.78331   5
   7   2   9 3.36556 1.65211   4
   9   8  -2 41.6892 4.12758   6
  -9  -8  -2 45.9602 3.99559   6
   2   9  -8 46.3419 3.86537   6
   8  -2   9 46.6326 4.09449   4
   8   2  -9 42.4314 4.30042   5
  -8   2   9 42.0014 3.09609   6
   9  -8   2 48.8451 4.13807   4
   9   8  -2 36.1049 3.81754   5
  -2  -9  -8 43.8525 4.13085   3
  -2   9   8 36.9418 2.81097   6
  -2  -9  -8 45.6721 4.09298   5
   2  -9   8 49.9889 4.28596   4
  -8  -2  -9 40.9487 3.79231   6
   2   9  -8 42.2758 4.15526   5
  -8  -2  -9 41.4643 4.17952   3
  -9   8   2 42.3330 2.54926   5
   8   2  -9 38.9042 2.81702   6
  -8  -2  -9 40.5898 3.36978   5
  -9  -8  -2 42.1827 3.68393   3
  -9  -8  -2 46.6559 2.59503   4
  -2  -9   8 40.3591 4.05676   6
  -8  -2   9 37.7175 3.43645   6
  -8   2  -9 26.6659 3.23923   3
  -8   2  -9 37.0281 2.83120   5
   8  -2  -9 36.9155 3.62867   5
   2   9   8 36.9658 2.08575   4
   2  -9  -8 37.5739 3.85933   5
   2   9   8 39.8236 2.11336   4
   9   8   2 34.2650 3.33931   5
   9   8   2 34.7325 3.85918   6
  -2  -9   8 38.7211 3.73871   4
  -2   9  -8 31.6762 3.25098   5
  -2   9  -8 45.2823 3.69942   6
   2  -9  -8 34.2274 3.57973   3
   8   2   9 30.4048 3.51198   6
   9  -8  -2 41.7445 3.91293   4
  -9  -8   2 40.5389 3.00730   3
  -9  -8   2 38.1828 3.86845   6
  -9   8  -2 31.6896 3.13338   6
  -8   2  -9 32.8357 3.88310   6
   8   2   9 40.4180 3.32797   4
   2   9   8 34.1189 3.02078   6
   9   0  -3 119.401 6.45674   5
   9   0  -3 118.876 6.87732   4
   3   9   0 126.834 6.77468   5
   3   9   0 116.916 6.90780   6
   0   3   9 112.765 6.53021   6
   9   0   3 125.631 6.90270   4
   9   0  -3 113.374 6.47482   6
   9   0   3 112.515 6.80903   6
  -9   0  -3 118.128 6.81334   3
  -9   0   3 115.150 6.79224   6
   0  -3   9 129.323 6.79880   4
   0  -3   9 124.874 7.04706   6
   0   3  -9 110.044 6.35810   3
   0   3  -9 111.050 6.96677   5
   0   3  -9 128.735 6.68546   6
   0   3   9 123.168 6.55548   4
   0  -3  -9 117.527 6.87544   5
  -3   9   0 120.479 6.56079   5
  -3   9   0 121.477 6.61189   6
  -9   0  -3 121.409 7.00318   6
  -9   0   3 111.383 6.41559   3
  -3  -9   0 122.736 6.77308   3
  -3  -9   0 125.129 6.21634   4
   3  -9   0 112.012 6.87303   3
   0  -3  -9 115.384 6.77878   3
  -3  -9   0 134.016 6.70742   6
   3  -9   0 132.071 6.59899   4
   9   1  -3 383.828 19.9304   4
   3   9  -1 397.630 19.9216   5
  -9  -1  -3 371.600 19.9016   3
  -9  -1  -3 399.364 20.0671   6
   3   9  -1 390.412 20.0427   6
  -3  -9  -1 390.447 19.3812   4
   1   3  -9 387.238 19.5476   3
   1   3  -9 373.099 20.0664   5
   1   3  -9 396.134 19.8375   6
   9  -1   3 393.569 19.8327   4
   9  -1   3 368.270 19.4343   5
  -3  -9  -1 393.118 19.9343   3
   3  -9   1 395.945 19.7597   4
  -3   9   1 387.832 19.7645   6
  -1  -3  -9 372.648 19.9542   5
  -1  -3  -9 377.841 19.4904   6
  -1   3   9 392.738 19.6968   6
  -3  -9  -1 356.466 20.5868   6
   9   1  -3 392.167 19.7302   5
   9   1  -3 377.712 19.7648   6
   1  -3   9 385.626 20.0594   6
   9  -1   3 387.296 19.9618   6
  -1  -3  -9 392.817 19.5334   6
   3  -9   1 386.386 19.9766   3
  -9   1   3 365.982 19.6546   3
  -9   1   3 383.659 19.8558   6
   1  -3   9 402.681 19.9100   4
  -1   3   9 382.924 19.9099   4
  -1  -3  -9 384.282 19.8393   3
   3  -9  -1 384.249 20.0698   3
   9  -1  -3 371.001 20.0040   4
   9  -1  -3 382.347 19.6848   5
   3   9   1 399.398 19.9851   5
  -3  -9   1 403.336 20.0454   6
  -1   3  -9 356.585 19.7343   3
   1  -3  -9 387.325 20.0802   5
  -3  -9   1 382.967 19.6273   4
  -1  -3   9 403.584 19.9664   4
  -9  -1   3 359.482 19.7122   3
  -9  -1   3 378.692 20.0236   6
  -9   1  -3 394.883 20.0161   3
   1   3   9 380.330 19.7680   4
   1   3   9 398.857 19.8906   6
  -3   9  -1 384.294 19.8232   5
   3  -9  -1 392.441 19.7857   4
   3   9   1 378.567 20.0838   6
   1  -3  -9 377.165 19.8254   3
   9   1   3 393.527 19.8474   4
   9  -1  -3 397.514 19.7098   6
   9   1   3 390.665 20.0609   6
  -1  -3   9 390.108 20.1171   6
  -3  -9   1 395.145 19.9348   3
  -1   3  -9 356.936 20.2601   6
  -1   3  -9 378.114 20.0802   5
  -1   3  -9 401.897 19.9683   6
  -9   1  -3 417.481 20.1438   6
  -3   9  -1 397.341 19.9362   6
   9  -2   3 56.3352 3.60349   4
   9  -2   3 50.0361 3.55709   6
   9   2  -3 43.5741 3.37778   6
  -3  -9  -2 47.6705 3.36187   6
   3   9  -2 56.6985 3.68270   5
  -9  -2  -3 55.2422 3.60019   3
  -9  -2  -3 48.7301 3.91288   6
  -2  -3  -9 48.6991 3.68348   5
  -2  -3  -9 48.6921 2.94910   6
   2  -3   9 47.4465 3.66422   4
   2   3  -9 51.5230 2.66837   3
   2   3  -9 47.6113 3.88573   5
   2   3  -9 48.2269 3.31529   6
   2   3  -9 49.5673 3.58346   6
   3   9  -2 42.4990 3.66950   6
  -2   3   9 45.1737 3.00035   6
   3  -9   2 58.6512 3.71866   3
   9   2  -3 43.1073 3.69837   4
   9   2  -3 46.1658 3.51463   5
  -2  -3  -9 46.9715 3.50101   3
  -3  -9  -2 52.6281 3.65254   3
  -9   2   3 46.0996 3.34992   6
  -2  -3  -9 46.3205 3.05564   6
  -2   3   9 47.6384 3.08119   6
  -3   9   2 48.1345 3.11538   6
  -3   9  -2 55.0796 3.30182   5
  -3  -9   2 46.3108 3.03425   4
   3  -9  -2 53.1066 3.69952   3
   3  -9  -2 46.4789 3.14610   4
  -9   2  -3 49.8664 3.67007   3
  -9   2  -3 48.3697 3.78159   6
  -3  -9   2 47.3995 3.68944   6
  -9  -2   3 46.3093 2.98072   3
   2  -3  -9 52.2372 3.20842   3
   2  -3  -9 47.7898 3.66538   5
  -2   3  -9 47.5439 3.46037   6
  -2   3  -9 46.4698 3.66787   6
   3   9   2 44.5857 3.61970   6
   9  -2  -3 41.7614 3.78702   4
   9  -2  -3 47.7112 2.86215   5
   9   2   3 51.1696 3.46846   4
   9   2   3 51.4884 3.61223   6
  -9  -2   3 43.2728 3.60911   6
  -3  -9   2 51.1570 3.36579   3
   2   3   9 47.2585 3.14530   4
   2   3   9 51.9996 3.42079   6
  -3   9  -2 55.4329 3.44771   6
  -2  -3   9 46.7057 3.59927   4
  -2  -3   9 47.4711 3.73743   6
  -2   3  -9 50.3059 3.65140   5
  -2   3  -9 50.1957 3.22624   3
  -3  -3  -9 226.757 12.5109   3
  -9  -3  -3 246.859 12.7740   6
   3  -9   3 229.896 12.5403   3
   9   3  -3 234.811 12.5227   4
   9   3  -3 230.727 12.3719   5
  -3   9   3 239.231 12.2316   6
   3  -3   9 241.311 12.5542   4
  -3  -3  -9 237.198 12.2525   6
  -3  -3  -9 236.917 12.3173   6
  -3   3   9 233.201 12.1991   6
   9  -3   3 238.547 12.5139   4
  -9  -3  -3 242.141 12.5568   3
  -9   3   3 257.310 12.4889   6
  -3  -9  -3 232.661 12.3280   6
   3   9  -3 234.424 12.5745   5
   3   9  -3 223.142 12.6374   6
  -3  -9  -3 231.218 12.5888   3
   9   3  -3 230.381 12.5369   6
   3  -9   3 234.081 12.4539   4
  -3  -3  -9 237.128 12.5830   5
   3   3  -9 228.378 12.7566   5
   3   3  -9 247.904 12.4074   6
  -3   3  -9 264.052 13.7349   5
   3  -9  -3 256.518 13.4716   4
  -3  -3   9 256.493 13.7037   4
  -3   3  -9 254.631 13.6360   3
  -3  -9   3 259.584 13.8501   6
   3  -3  -9 258.831 13.4714   3
   3   3   9 254.636 13.4840   4
   3   3   9 278.177 13.7394   6
  -9   3  -3 273.866 13.8030   3
   3  -3  -9 260.659 13.8169   5
  -3   9  -3 250.122 13.5750   5
   3   9   3 259.824 13.8312   6
   9  -3  -3 254.415 13.7840   4
   9  -3  -3 259.617 13.2957   5
   3  -9  -3 253.449 13.8060   3
  -9   3  -3 279.585 13.8533   6
  -9  -3   3 252.413 13.4150   3
   9   3   3 262.973 13.4981   4
   9   3   3 250.621 13.8304   6
  -3  -9   3 263.789 13.7832   3
  -9  -3   3 257.027 13.8405   6
  -3   3  -9 265.218 13.7335   6
  -3  -3   9 269.990 13.8120   6
  -3  -9   3 260.802 13.4811   4
  -3   9  -3 263.767 13.7720   6
  -3   3  -9 261.669 13.8841   6
  -9  -4  -3 60.1283 4.01135   3
   3   9  -4 55.4854 4.19022   6
   4   3  -9 59.0399 3.75131   6
   9  -4   3 58.0618 4.11554   4
   4   3  -9 60.1918 4.49613   5
  -4  -3  -9 57.7877 4.08370   3
   9   4  -3 55.9235 4.04537   6
  -3  -9  -4 54.8931 3.57511   6
  -9  -4  -3 61.1005 4.36968   6
   3   9  -4 62.7973 4.21965   5
  -4   3   9 48.5919 3.43661   6
  -9   4   3 66.4977 3.70536   6
  -3   9   4 58.9815 3.45888   6
  -4  -3  -9 55.5184 3.60050   6
  -4  -3  -9 55.5409 3.77319   6
   9   4  -3 55.6327 4.04941   4
   9   4  -3 61.6424 3.85189   5
  -3  -9  -4 59.3460 4.24331   3
   3  -9   4 53.5296 4.04589   4
  -4  -3  -9 58.7773 4.02576   5
   4  -3   9 47.1815 4.12868   4
  -3   9  -4 72.3325 4.07863   5
  -4   3  -9 72.4055 4.14761   5
  -3   9  -4 56.2276 4.16326   6
   4   3   9 68.1303 4.17399   6
  -9  -4   3 62.4781 4.43258   6
  -4  -3   9 62.6524 4.23422   4
   9  -4  -3 59.2418 4.46208   4
   9  -4  -3 60.7896 3.45998   5
  -4   3  -9 68.4577 4.21242   3
   3  -9  -4 61.8218 4.37340   3
  -4  -3   9 58.6394 4.38608   6
  -3  -9   4 61.4343 4.46555   6
   9   4   3 63.7162 3.82681   4
   9   4   3 55.5051 4.31187   6
   3   9   4 60.8463 4.26964   6
   4  -3  -9 59.5845 3.72005   3
   4  -3  -9 63.4315 4.37255   5
  -3  -9   4 70.3698 3.84910   3
  -4   3  -9 61.0120 4.19879   6
  -4   3  -9 68.6544 4.52591   6
   4   3   9 58.5326 3.90982   4
  -3  -9   4 60.3518 3.93549   4
  -9  -4   3 60.6602 3.64360   3
   3  -9  -4 60.2625 3.86963   4
  -5  -3  -9 290.214 15.2276   5
   9   5  -3 277.625 15.3674   6
   9   5  -3 292.768 15.1820   5
  -5  -3  -9 289.518 15.1660   6
   3   9  -5 297.292 15.3686   5
  -3  -9  -5 273.074 15.3440   3
  -9  -5  -3 280.533 15.2178   3
  -9  -5  -3 296.916 15.4420   6
  -9   5   3 299.136 14.9946   6
  -5   3   9 285.703 14.8588   6
   5   3  -9 318.713 15.1338   6
   5   3  -9 279.010 15.4614   5
  -3  -9  -5 298.582 14.9353   6
   9  -5   3 271.870 15.2439   4
   5  -3   9 285.986 15.3062   4
  -3   9   5 297.943 14.8449   6
   3   9  -5 284.714 15.3725   6
  -5  -3  -9 281.313 15.3190   3
   3  -9   5 300.748 15.2584   4
  -9  -5   3 300.650 15.4515   6
  -3   9  -5 275.416 15.1322   5
  -3   9  -5 291.275 15.3595   6
  -9  -5   3 282.066 14.9223   3
   3  -9  -5 278.893 15.3117   3
   5  -3  -9 282.781 14.9268   3
   5  -3  -9 293.026 15.3481   5
   9   5   3 303.679 14.9588   4
   3  -9  -5 292.719 15.0364   4
  -5   3  -9 313.418 15.1526   5
  -5   3  -9 298.439 15.2965   6
  -5   3  -9 290.678 15.4460   6
  -5  -3   9 281.384 15.2879   6
   5   3   9 273.750 15.0467   4
   5   3   9 315.171 15.3487   6
   9  -5  -3 296.072 14.7966   5
  -3  -9   5 285.106 15.1232   4
  -5   3  -9 273.053 15.2905   3
   9  -5  -3 295.363 15.3552   4
  -9   5  -3 295.925 15.3316   6
  -3  -9   5 297.239 14.9908   3
  -3  -9   5 292.042 15.4452   6
   9   5   3 285.134 15.4536   6
   3   9   5 281.925 15.3218   6
  -9  -6  -3 9.59370 2.13100   3
  -9  -6  -3 9.98065 2.14231   6
  -6   3   9 9.66269 1.27383   6
  -3   9   6 10.1889 1.21502   6
  -3  -9  -6 9.92291 2.24095   3
   9   6  -3 10.3018 2.01122   5
   3  -9   6 6.73176 2.03693   4
   3   9  -6 14.2509 2.51577   5
   3   9  -6 7.35341 1.61212   6
   9  -6   3 12.2498 2.40848   4
  -9   6   3 11.4683 1.42126   6
  -6  -3  -9 9.13472 2.12597   3
   9   6  -3 11.4112 2.12400   6
  -6  -3  -9 10.2986 1.92396   5
   6   3  -9 11.1582 2.66085   5
   6  -3   9 11.1311 2.23215   4
   6   3  -9 10.2434 1.76574   6
  -3   9  -6 7.78887 1.98458   6
   6   3   9 7.64081 1.81530   6
  -3   9  -6 11.8761 1.97002   5
  -6   3  -9 4.61597 1.65007   6
  -3  -9   6 8.89472 1.83749   4
   6  -3  -9 9.34501 1.28399   3
   6  -3  -9 5.95000 1.91503   5
   9   6   3 6.29285 1.74751   6
   9   6   3 8.38071 1.28425   4
  -9   6  -3 4.72971 1.56845   6
   3  -9  -6 6.07962 2.14719   3
   3  -9  -6 9.91595 1.60380   4
   3  -9  -6 7.02783 2.18500   5
   9  -6  -3 7.69002 2.14243   4
   6   3   9 8.48586 1.59400   4
  -3  -9   6 6.51090 2.04073   6
  -6   3  -9 11.3012 2.30372   3
  -6   3  -9 8.20032 1.55424   5
  -6   3  -9 6.88806 1.72203   6
  -3  -9   6 9.01555 1.30843   3
   3   9   6 6.43265 1.62376   6
  -9  -6   3 9.19893 1.31819   3
  -9  -6   3 6.19011 1.88176   6
  -6  -3   9 5.59096 1.80374   6
   7  -3   9 11.3093 2.24804   4
   9   7  -3 13.5275 2.32759   6
  -9  -7  -3 12.3907 2.03501   6
  -7  -3  -9 14.3024 2.61997   3
  -7   3   9 10.0824 1.30868   6
   3   9  -7 10.7995 1.94934   6
  -3  -9  -7 10.7450 1.31231   6
   7   3  -9 14.8814 2.95651   5
   7   3  -9 12.0146 1.57743   6
  -9  -7  -3 16.3177 2.37089   3
  -7  -3  -9 10.0389 1.96770   5
   9   7  -3 15.6448 2.36435   5
   9  -7   3 9.65710 2.37750   4
   3  -9   7 13.3519 2.51032   4
  -3   9   7 11.0686 1.23991   6
  -3  -9  -7 13.8216 2.78450   3
   3   9  -7 10.5496 2.48213   5
  -9   7   3 10.8906 1.38617   6
  -7   3  -9 15.1582 2.33152   3
  -7   3  -9 10.7261 1.93374   6
  -7   3  -9 10.8939 2.10307   6
  -9  -7   3 11.0080 1.89580   6
   7   3   9 10.2893 1.86950   4
   7   3   9 9.14848 1.87292   6
  -9   7  -3 8.63724 1.75573   6
  -3  -9   7 6.99152 1.86321   6
  -7   3  -9 10.3589 1.59539   5
  -3   9  -7 10.3715 2.10527   5
  -3   9  -7 10.9719 2.05020   6
   7  -3  -9 11.1903 2.33557   5
   3  -9  -7 9.55416 2.15421   5
   7  -3  -9 13.6285 1.44784   3
  -3  -9   7 11.4716 2.17175   4
  -7  -3   9 10.6396 2.04341   6
   3  -9  -7 8.45150 2.14643   3
   9   7   3 12.6642 1.41113   4
   9   7   3 8.56058 2.22133   6
   9  -7  -3 7.91589 2.22530   4
   3   9  -8 39.3124 3.77594   5
  -8  -3  -9 25.5229 2.94733   5
  -3  -9  -8 30.9119 3.34614   5
  -3  -9  -8 25.9572 3.18596   3
  -8  -3  -9 27.7871 3.43668   6
   9   8  -3 30.9110 3.73679   6
   3   9  -8 30.6605 3.42182   6
  -9   8   3 32.9626 2.46740   6
   8  -3   9 28.9175 3.02895   4
  -9  -8  -3 29.9253 3.36280   3
   3  -9   8 28.1215 3.14308   4
   9   8  -3 33.2956 3.50132   5
   8   3  -9 29.1928 2.62474   6
   8   3  -9 26.6779 3.20707   5
  -8   3   9 29.8049 2.49284   6
  -8  -3  -9 29.2165 3.18311   3
   9  -8   3 26.9961 3.01245   4
  -3   9   8 30.4130 2.18379   6
  -9  -8  -3 23.9531 1.90301   4
  -9  -8  -3 31.3436 3.49723   6
   3   9   8 29.4752 2.99412   6
  -9  -8   3 34.4093 3.83578   6
  -9  -8   3 32.3753 2.68178   3
   8  -3  -9 36.8029 3.48015   5
   8   3   9 26.3066 2.55145   4
   8   3   9 39.3299 4.07073   6
   9  -8  -3 25.3122 3.01977   4
  -8   3  -9 34.3518 3.49258   3
  -8   3  -9 36.8445 2.66522   5
  -8   3  -9 26.7754 3.19159   6
  -9   8  -3 35.3653 1.82856   5
  -9   8  -3 32.0612 3.22109   6
  -8   3  -9 32.4366 3.80010   6
  -3   9  -8 29.0179 2.95155   6
  -8  -3   9 31.1775 3.50109   6
   3  -9  -8 26.2444 3.00942   3
   3  -9  -8 29.2559 3.28541   5
   9   8   3 31.5195 3.29619   5
   9   8   3 34.5668 3.83906   6
  -3  -9   8 36.5761 3.97477   6
  -3   9  -8 38.2175 3.36822   5
   0  -4   9 127.532 7.60048   4
  -9   0   4 141.767 7.21059   3
   0   4  -9 143.978 7.21808   3
   0   4  -9 139.872 7.78598   5
  -9   0  -4 146.929 7.89428   6
   9   0   4 142.176 7.72212   6
  -4  -9   0 122.294 7.01485   4
  -4   9   0 149.137 7.36494   5
   0  -4  -9 125.821 7.49899   3
   0   4   9 129.981 7.32871   4
   0   4   9 148.889 7.36245   6
  -9   0   4 132.878 7.57956   6
   0  -4  -9 138.443 7.77838   5
  -4   9   0 118.227 7.45925   6
   4  -9   0 154.314 7.83748   3
   0   4  -9 134.209 7.77770   6
   9   0  -4 133.729 7.76632   4
  -4  -9   0 141.732 7.58094   3
  -4  -9   0 142.290 7.01737   4
  -4  -9   0 121.677 7.61311   6
   9   0  -4 139.419 7.24228   6
   9   0   4 127.810 7.55897   4
   9   0  -4 146.657 7.38723   5
   4   9   0 125.372 7.77625   6
   0  -4   9 130.551 7.89085   6
   4   9   0 140.936 7.63874   5
  -4   9   1 172.539 8.82951   6
  -4  -9  -1 167.566 9.02418   3
   1   4  -9 172.910 9.11672   6
   4   9  -1 168.971 9.21944   6
   1  -4   9 175.685 9.07837   4
  -4  -9  -1 173.379 8.32835   4
  -1   4   9 157.641 8.67137   6
   1   4  -9 148.525 8.51758   3
   1   4  -9 157.828 9.19400   5
   1   4  -9 182.865 8.98146   6
   9  -1   4 156.813 9.03767   6
   4  -9   1 177.217 8.92810   4
   9   1  -4 157.315 8.74354   6
   9  -1   4 175.418 8.96690   4
  -1  -4  -9 173.175 8.99783   3
  -9   1   4 164.955 8.94129   6
  -9  -1  -4 163.234 9.04823   3
  -9  -1  -4 165.082 9.23787   6
  -1   4   9 155.100 9.42394   4
   4   9  -1 154.264 9.01100   5
   4  -9   1 145.627 9.08011   3
   9   1  -4 174.012 9.18165   4
   9   1  -4 152.439 9.02374   5
  -1  -4  -9 168.326 9.11860   5
  -1  -4   9 179.930 8.92459   4
  -4  -9   1 168.147 8.41704   4
  -4  -9   1 167.876 8.39116   4
  -4  -9   1 175.380 9.03054   6
  -9  -1   4 147.412 8.44796   3
  -9  -1   4 157.067 8.88711   6
  -4  -9   1 165.960 8.78055   3
   1  -4  -9 169.094 9.03425   5
   4  -9  -1 152.363 8.97425   3
   4  -9  -1 167.232 8.68950   4
  -4   9  -1 177.536 8.81705   6
  -1   4  -9 145.009 8.94954   5
  -1   4  -9 175.768 8.88418   6
  -1   4  -9 142.579 8.97270   6
   1   4   9 171.047 8.56723   4
   9   1   4 174.622 8.73882   4
   9   1   4 155.699 8.94177   6
  -1  -4   9 170.377 9.11797   6
  -1   4  -9 146.640 8.55337   3
   9  -1  -4 163.005 8.39045   6
  -9   1  -4 156.444 8.93209   3
  -9   1  -4 163.467 9.07186   6
  -4   9  -1 157.684 8.61490   5
   1   4   9 155.126 8.65860   6
   4   9   1 156.807 8.85861   5
   4   9   1 154.557 9.03426   6
   1  -4  -9 178.125 8.78529   3
   9  -1  -4 156.891 8.99895   4
   9  -1  -4 155.875 8.55602   5
   9   2  -4 41.6440 3.06361   5
  -4   9   2 40.5467 2.81274   6
   9   2  -4 43.9925 3.62967   4
  -2   4   9 41.0223 2.74973   6
  -2   4   9 43.6703 2.66944   6
   4  -9   2 44.1518 3.49744   3
   2   4  -9 43.6008 3.61638   5
  -4  -9  -2 43.3645 3.39674   3
  -4  -9  -2 38.9890 3.37216   6
   2  -4   9 39.6499 3.46945   4
   2   4  -9 42.1898 2.46106   3
   9   2  -4 39.5722 3.06758   6
   2   4  -9 35.4338 3.05955   6
  -9  -2  -4 44.2943 3.41321   3
  -9  -2  -4 46.4848 3.65964   6
  -2  -4  -9 37.6288 2.46642   6
  -2  -4  -9 38.7292 2.59432   6
   9  -2   4 43.4841 3.37498   4
   9  -2   4 44.9453 3.38309   6
   4   9  -2 44.9096 3.41869   5
   4   9  -2 37.9111 3.50372   6
  -2  -4  -9 36.0678 3.37801   5
  -2  -4  -9 41.0966 3.33749   3
   9  -2  -4 38.5596 3.53766   4
   4   9   2 32.2932 3.36131   6
   2   4   9 37.0240 2.60318   4
   2  -4  -9 35.0282 3.29778   5
  -2   4  -9 36.4460 3.41762   6
   9   2   4 36.3805 3.20251   6
  -4  -9   2 37.0095 2.55160   4
  -4   9  -2 37.2224 2.72658   5
  -9   2  -4 35.7292 3.26891   3
  -4  -9   2 46.4329 2.95380   3
  -2   4  -9 35.4692 3.06780   6
  -2  -4   9 41.3020 3.26904   4
  -2  -4   9 34.7847 3.42105   6
  -2   4  -9 33.9812 3.16750   5
  -9   2  -4 41.6294 3.46538   6
  -4  -9   2 41.1043 3.44285   6
  -9  -2   4 36.7975 2.39520   3
  -9  -2   4 36.2942 3.26469   6
  -4   9  -2 34.6436 3.02994   6
   9  -2  -4 37.7017 2.51227   5
  -2   4  -9 37.5359 2.74085   3
   4  -9  -2 38.2800 2.88339   4
   4  -9  -2 35.7548 3.38211   3
  -3  -4  -9 50.8195 3.94810   5
  -3  -4  -9 57.6556 3.99515   3
   3   4  -9 51.8391 4.31533   5
   3   4  -9 59.3803 3.74484   6
   4   9  -3 55.3204 4.07320   5
  -3  -4  -9 61.9108 3.33456   6
  -3  -4  -9 56.4227 3.47479   6
  -9  -3  -4 52.0317 4.23693   6
  -3   4   9 47.4504 3.18296   6
   3  -4   9 55.1775 4.06715   4
  -4  -9  -3 52.8150 4.01940   3
  -4  -9  -3 61.5236 3.81162   6
  -4   9   3 56.1869 3.37624   6
   9   3  -4 56.1740 4.08714   4
   9   3  -4 51.0151 3.79726   6
   4  -9   3 48.8230 4.06664   3
   4  -9   3 58.1717 3.98030   4
  -9   3   4 46.4068 3.52039   6
   4   9  -3 59.0357 4.14547   6
  -9  -3  -4 56.6693 4.04485   3
  -3   4   9 56.1413 3.27689   6
   9  -3   4 59.9600 4.03544   4
   4  -9  -3 53.0722 4.05500   3
  -9  -3   4 51.4157 3.20117   3
  -9  -3   4 58.6434 4.08332   6
  -3  -4   9 53.6456 3.92054   4
  -3   4  -9 65.4577 3.90700   6
  -3   4  -9 44.7161 3.60847   3
  -3   4  -9 45.9710 3.85626   5
  -3   4  -9 44.5855 4.06745   6
   4  -9  -3 59.9927 3.67780   4
   9  -3  -4 54.5489 3.26720   5
  -4  -9   3 57.8274 3.50808   4
  -4  -9   3 63.9292 4.24877   6
  -3  -4   9 60.0900 4.20994   6
   3   4   9 62.8433 3.46563   4
  -4   9  -3 51.4537 3.53955   5
  -4   9  -3 62.0783 3.93978   6
   3   4   9 51.6016 3.68011   6
   9  -3  -4 59.1688 4.21203   4
   9   3   4 50.3588 3.92349   6
   4   9   3 52.0072 4.07311   6
   3  -4  -9 58.3590 3.54626   3
   3  -4  -9 54.4466 4.04914   5
  -4  -9   3 56.3371 3.84098   3
  -9   3  -4 53.3752 4.07654   6
  -9   3  -4 52.8275 4.04246   3
   9   3   4 59.3804 3.52567   4
  -9  -4  -4 10.3114 2.08249   6
   9  -4   4 11.0228 2.20236   4
  -9  -4  -4 9.87202 1.94667   3
   9   4  -4 6.82230 1.72562   5
   9   4  -4 10.0198 1.72914   6
  -9   4   4 9.77272 1.36006   6
  -4  -9  -4 9.29350 2.10440   3
  -4  -9  -4 9.62413 1.50136   6
   4  -9   4 6.24307 1.80859   4
   4   9  -4 8.53827 1.80186   6
  -4   9   4 9.74152 1.16372   6
   4  -4   9 8.95500 2.09300   4
  -4   4   9 6.18706 1.60235   6
  -4  -4  -9 10.5785 1.31064   6
  -4  -4  -9 7.79514 1.41218   6
   4   4  -9 8.97801 2.32461   5
   4   4  -9 8.34927 1.49015   6
  -4  -4  -9 7.39181 1.94922   5
   4   9  -4 8.85832 2.13903   5
  -4  -4  -9 11.9102 2.16731   3
   4  -4  -9 8.43226 1.97150   5
  -4   4  -9 8.98880 1.93556   6
   4  -4  -9 6.76605 1.41271   3
   4  -9  -4 9.12268 1.56943   4
  -9  -4   4 9.77823 1.11164   3
  -9  -4   4 7.86366 1.87894   6
  -4  -4   9 9.58403 1.99861   6
   9   4   4 10.1451 1.39581   4
   9   4   4 9.59385 1.91713   6
  -4   9  -4 6.90316 1.49209   5
  -4   9  -4 8.49046 1.50247   6
  -4   4  -9 8.41514 1.70589   5
   4   9   4 5.03590 1.56519   6
   4   4   9 6.89815 1.34270   4
   4   4   9 5.78712 1.39103   6
  -4  -4   9 6.94170 1.83412   4
  -4   4  -9 7.45662 1.45022   6
   4  -9  -4 7.95455 1.93381   3
  -9   4  -4 10.4698 2.09176   3
  -4  -9   4 9.85960 1.39178   3
  -4  -9   4 10.9986 1.59086   4
  -4  -9   4 4.57145 1.78645   6
   9  -4  -4 7.42198 2.26266   4
   9  -4  -4 10.4215 1.19287   5
  -4   4  -9 8.37412 1.74770   3
  -9   4  -4 9.48734 1.87338   6
   4  -9   5 210.886 10.6572   4
  -9  -5  -4 189.293 10.5573   3
  -4   9   5 208.782 10.0453   6
   5  -4   9 201.209 10.6929   4
   4   9  -5 187.502 10.6609   5
  -4  -9  -5 203.380 10.2977   6
  -5   4   9 199.810 10.0139   6
  -5  -4  -9 190.697 10.3824   6
  -5  -4  -9 193.926 10.5905   5
  -9  -5  -4 197.603 10.7602   6
   9   5  -4 188.421 10.6667   6
  -4  -9  -5 185.072 10.6892   3
  -5  -4  -9 194.536 10.6548   3
   5   4  -9 179.170 10.7593   5
   5   4  -9 184.333 11.3322   6
   9   5  -4 180.206 10.4766   5
   4   9  -5 204.122 10.7402   6
  -9   5   4 180.216 10.1518   6
   9  -5   4 200.602 10.6479   4
  -9   5  -4 179.047 10.4654   6
   5   4   9 211.677 10.1735   4
  -4  -9   5 198.901 10.7344   6
   4  -9  -5 183.355 10.4982   4
  -9  -5   4 192.037 9.99127   3
  -9  -5   4 203.096 10.7092   6
   5  -4  -9 198.074 10.1618   3
  -9   5  -4 192.343 10.5034   3
  -5   4  -9 207.582 10.5468   6
   5   4   9 191.542 10.4557   6
   9  -5  -4 195.724 10.6573   4
   9  -5  -4 197.919 10.0061   5
  -4  -9   5 192.078 10.0872   3
  -4  -9   5 192.911 10.4842   4
   4   9   5 187.453 10.5313   6
  -5   4  -9 185.470 10.2775   5
  -5   4  -9 174.989 10.4393   3
   4  -9  -5 184.185 10.4997   3
   9   5   4 198.380 10.0738   4
   9   5   4 175.554 10.5977   6
  -4   9  -5 180.738 10.2435   5
  -4   9  -5 201.308 10.5460   6
  -5  -4   9 197.080 10.4454   4
   5  -4  -9 204.262 10.5846   5
  -5  -4   9 204.285 10.6561   6
  -5   4  -9 181.607 10.6488   6
   9  -6   4 66.6097 4.92257   4
  -9   6   4 61.5105 3.99095   6
  -4  -9  -6 67.8559 4.90940   3
  -4  -9  -6 68.4684 4.13094   6
  -6  -4  -9 73.2043 4.88902   3
  -6  -4  -9 66.9941 4.63356   5
  -6  -4  -9 65.8343 4.46636   6
   9   6  -4 64.3718 4.62738   5
   9   6  -4 60.4115 4.79506   6
  -6   4   9 69.2878 3.83495   6
   6  -4   9 67.2805 4.92981   4
   6   4  -9 67.3522 5.08028   5
   6   4  -9 71.7074 4.41303   6
  -9  -6  -4 70.7383 4.68168   3
   4   9  -6 61.9043 4.81683   5
   4   9  -6 69.6448 4.81988   6
  -9  -6  -4 68.0656 4.87639   6
   4  -9   6 72.2797 4.89827   4
  -6   4  -9 71.4111 4.37031   5
  -4  -9   6 77.6215 4.68563   4
   6  -4  -9 69.7050 4.87646   5
  -4   9  -6 71.6671 4.83225   6
  -4  -9   6 68.3397 4.06600   3
  -9  -6   4 71.8176 4.03809   3
  -9  -6   4 79.4850 5.13737   6
  -6   4  -9 72.4052 4.70416   6
  -6   4  -9 63.9362 4.97157   6
   6  -4  -9 72.8274 4.22642   3
  -6   4  -9 67.6412 4.82080   3
   4  -9  -6 76.1473 4.84323   3
   9   6   4 59.1283 4.93396   6
  -6  -4   9 76.6387 5.00725   6
  -4  -9   6 73.5656 5.18682   6
   6   4   9 67.2710 4.25855   4
   6   4   9 66.9285 4.68115   6
  -9   6  -4 69.2272 3.60211   5
  -9   6  -4 67.1445 4.75852   6
   9   6   4 71.8535 4.08544   4
   4  -9  -6 77.9017 4.81297   5
  -4   9  -6 67.2884 4.51130   5
   9  -6  -4 72.4633 5.06155   4
   9  -6  -4 72.0479 4.04525   5
   4   9   6 67.5677 4.73932   6
  -4  -9  -7 7.08430 2.41621   3
  -9  -7  -4 3.62953 1.63854   6
  -7   4   9 7.89077 1.12370   6
  -9  -7  -4 10.7216 2.34601   3
  -9  -7  -4 7.21717 0.90855   4
   4  -9   7 3.56459 2.32801   4
   4   9  -7 9.21486 2.38905   5
   4   9  -7 5.15016 1.74909   6
  -4   9   7 7.07604 0.98626   6
   7  -4   9 8.69126 2.40752   4
  -7  -4  -9 7.53450 2.25395   3
   7   4  -9 5.02059 2.65129   5
   9  -7   4 5.06736 2.15035   4
  -7  -4  -9 3.84816 1.83069   5
   9   7  -4 7.45118 2.08600   5
   7   4  -9 6.03943 1.53519   6
  -9   7   4 6.31325 1.19548   6
  -7   4  -9 8.46429 1.47838   5
  -9  -7   4 6.89080 1.25591   3
  -4   9  -7 7.56581 1.94452   6
  -4  -9   7 6.25201 1.10919   3
  -4  -9   7 7.05430 1.91483   4
  -7   4  -9 3.10094 1.70221   6
  -4   9  -7 5.20043 1.73302   5
  -7   4  -9 11.2754 2.39225   3
  -9   7  -4 5.24210 1.78815   6
  -7   4  -9 9.74891 1.77562   6
[truncated: 1,638,904 more chars]
